# Supplementary material for: Vegetative traits can predict flowering quality in Phalaenopsis orchids despite large genotypic variation in response to light and temperature
Source: PLoS One. 2021 May 11;16(5):e0251405. doi: 10.1371/journal.pone.0251405 (PMC8112652; doi:10.1371/journal.pone.0251405)
Supplement: S1 Dataset — Plants were grown in climate chambers under LED lighting for 14 hours per day at a PPFD of 60 or 140 μmol m-2 s-1. In experiment I, plants of 19 genotypes were grown for 19 weeks at either 27°C or 31°C, before harvest. In experiment II, 14 genotypes were grown for 15 weeks at either 26°C or 30°C, after which a random selection of plants were harvested (“vegetative”). Remaining plants were then allowed to grow for another 8 weeks, before plants from all treatments were simultaneously moved to the greenhouse for flower induction and flowering phase until consumer-ready, after which a second harvest was conducted (“flowering”). (XLSX) [file pone.0251405.s005.xlsx]

## Sheet: Experimental Setup
Experimental setup and number of plants used
Experiment I, number of plants per replicate per genotype
Experiment II, number of plants per repllicate per genotype

## Sheet: Experiment I
Genotype	Temperature	Light intensity	# Leaves	# New leaves	Leaf area	Root dry weight	Leaf dry weight	Stem dry weight	Shoot dw	shoot:root	plant dry weight	lma	rgr
1	27	140	6.60714	2.85714	354.046	3.94286	3.41429	0.334286	3.74857	0.950725	7.69143	0.00964361	0.00974667
1	27	140	7.75	2.33333	368.575	4.43333		0.681667
1	27	140	7.08333	2.5	384.431	4.08333	3.9	0.461667	4.36167	1.06816	8.445	0.0101449	0.0104494
1	27	60	6.95833	2.5	380.422	2.835	3.36833	0.345	3.71333	1.30982	6.54833	0.0088542	0.00853693
1	27	60	7.04167	2.83333	419.721	2.81333	3.495	0.388333	3.88333	1.38033	6.69667	0.00832697	0.00870535
1	27	60	8.25	2.66667	449.998	3.505	4.04667	0.346667	4.39333	1.25345	7.89833	0.00899262	0.00994626
1	31	140	7.95833	3	330.793	1.77833	2.90833	0.371667	3.28	1.84442	5.05833	0.00879201	0.00659578
1	31	140	8.04167	3.16667	377.426	2.51333	3.545	0.463333	4.00833	1.59483	6.52167	0.00939257	0.00850625
1	31	140	6.54167	2.66667	318.717	1.88167	2.93167	0.351667	3.28333	1.74491	5.165	0.00919835	0.00675268
1	31	60	6.7	2.4	347.934	1.868	3.06	0.316	3.376	1.80728	5.244	0.00879478	0.00686681
1	31	60	7.04167	2.5	390.816	1.92	3.35167	0.376667	3.72833	1.94184	5.64833	0.00857607	0.00742528
1	31	60	7.55	3.2	381.849	1.998	3.268	0.372	3.64	1.82182	5.638	0.00855836	0.00741151
2	27	140	10.25	3.5	450.689	4.83714	4.03571	0.612857	4.64857	0.961016	9.48571	0.00895455	0.0105357
2	27	140	8.66667	3.66667	412.812	4.84167	3.78833	0.435	4.22333	0.872289	9.065	0.00917691	0.0101946
2	27	140	9.64286	3.14286	421.148	4.42	3.99857	0.498571	4.49714	1.01745	8.91714	0.00949446	0.0100709
2	27	60	5.65625	2	412.117	2.864	3.352	0.378	3.73	1.30237	6.594	0.00813361	0.00780166
2	27	60	9.28571	3.42857	471.534	3.24714	3.06429	0.522857	3.58714	1.10471	6.83429	0.00649855	0.00807077
2	27	60	9.33333	2	451.29	3.05833	3.68833	0.383333	4.07167	1.33134	7.13	0.00817287	0.00838926
2	31	140	10.375	4	389.133	2.3	3.19333	0.525	3.71833	1.61667	6.01833	0.00820627	0.00711482
2	31	140	10.0833	4	393.97	2.94667	3.49167	0.525	4.01667	1.36312	6.96333	0.00886276	0.00821142
2	31	140	10.3333	3.66667	391.275	2.21167	3.19667	0.43	3.62667	1.63979	5.83833	0.00816988	0.00688651
2	31	60	8.79167	3.66667	409.391	2.18	3.215	0.408333	3.62333	1.66208	5.80333	0.00785313	0.0068413
2	31	60	9.58333	3.5	422.173	1.92333	3.245	0.36	3.605	1.87435	5.52833	0.00768643	0.00647629
2	31	60	9.75	3.16667	422.528	2.325	3.27667	0.518333	3.795	1.63226	6.12	0.00775491	0.00724077
4	27	140	5.66667	1.83333	325.925	3.83	3.32833	0.678333	4.00667	1.04613	7.83667	0.010212	0.00996432
4	27	140	6.04167	1.66667	382.435	4.71167	4.355	0.575	4.93	1.04634	9.64167	0.0113875	0.0115228
4	27	140	6.29167	2.16667	392.05	4.44333	4.415	0.433333	4.84833	1.09115	9.29167	0.0112613	0.0112448
4	27	60	5.83333	1.83333	389.317	3.13833	3.965	0.4	4.365	1.39087	7.50333	0.0101845	0.0096375
4	27	60	6.20833	2	385.426	2.81	3.63	0.651667	4.28167	1.52372	7.09167	0.00941815	0.00921324
4	27	60	5.58333	2	397.668	2.98333	3.97167	0.4	4.37167	1.46536	7.355	0.0099874	0.00948737
4	31	140	7.20833	2.83333	364.402	3.04167	4.03667	0.438333	4.475	1.47123	7.51667	0.0110775	0.00965085
4	31	140	6.16667	2.33333	343.267	3.06833	3.935	0.445	4.38	1.42749	7.44833	0.0114634	0.00958219
4	31	140	5.82143	2.28571	311.437	2.35714	3.37857	0.465714	3.84429	1.63091	6.20143	0.0108483	0.00820466
4	31	60	6.54167	1.5	310.659	2.075	3.19	0.396667	3.58667	1.72851	5.66167	0.0102685	0.00751999
4	31	60	6.25	2.33333	367.38	2.31	3.64167	0.383333	4.025	1.74242	6.335	0.00991253	0.00836489
4	31	60	5.54167	2.16667	377.055	2.15667	3.41667	0.393333	3.81	1.76662	5.96667	0.00906145	0.0079145
5	27	140	6.1	1.6	350.934	3.566	3.31	0.642	3.952	1.10824	7.518	0.00943197	0.0103715
5	27	140	5.66667	2	300.276	3.18	2.99167	0.466667	3.45833	1.08753	6.63833	0.00996305	0.00943591
5	27	140	5.53571	2	337.654	3.31857	3.46143	0.391429	3.85286	1.161	7.17143	0.0102514	0.0100167
5	27	60	8.1	2.8	317.996	1.97286	2.74714	0.27	3.01714	1.52933	4.99	0.00863892	0.00728986
5	27	60	6.20833	1.5	344.446	2.24667	2.96167	0.415	3.37667	1.50297	5.62333	0.00859835	0.00818827
5	27	60	5.95833	2	351.358	2.51667	3.22833	0.363333	3.59167	1.42715	6.10833	0.00918815	0.0088103
5	31	140	5.70833	1.5	331.499	2.45667	3.16833	0.353333	3.52167	1.43351	5.97833	0.00955759	0.00864855
5	31	140	5.54167	2.33333	331.301	2.624	3.366	0.336	3.702	1.41082	6.326	0.01016	0.00907356
5	31	140	5.45833	1.5	305.087	2.025	2.765	0.305	3.07	1.51605	5.095	0.00906297	0.00744643
5	31	60	6.375	1.5	353.022	2.19333	3.57167	0.31	3.88167	1.76976	6.075	0.0101174	0.00876915
5	31	60	5.875	1.83333	343.498	2.015	3.02333	0.268333	3.29167	1.63358	5.30667	0.0088016	0.00775248
5	31	60	6.20833	1.5	334.815	1.94333	2.90667	0.25	3.15667	1.62436	5.1	0.00868142	0.0074538
6	27	140	6.83333	2	215.876	2.835	2.22167	0.506667	2.72833	0.962375	5.56333	0.0102914	0.00858087
6	27	140	6.66667	2.16667	242.31	3.37833	2.65167	0.588333	3.24	0.959053	6.61833	0.0109433	0.00988648
6	27	140	6.53571	1.85714	221.663	2.93571	2.4	0.32	2.72	0.926521	5.65571	0.0108273	0.0087047
6	27	60	5.875	1.83333	238.642	2.06667	2.28667	0.261667	2.54833	1.23306	4.615	0.00958202	0.00717572
6	27	60	6.75	1.66667	266.512	2.27667	2.55833	0.335	2.89333	1.27086	5.17	0.00959932	0.00802956
6	27	60	6.78571	1.57143	256.949	2.24429	2.54143	0.284286	2.82571	1.25907	5.07	0.00989078	0.0078827
6	31	140	6.29167	1.83333	180.852	1.92833	1.93833	0.336667	2.275	1.17978	4.20333	0.0107178	0.00647321
6	31	140	6.79167	2.33333	198.873	2.52	2.28833	0.233333	2.52167	1.00066	5.04167	0.0115065	0.00784057
6	31	140	7.04167	1.66667	200.023	2.09167	2.20333	0.385	2.58833	1.23745	4.68	0.0110154	0.00728088
6	31	60	6.83333	1.66667	211.468	1.51	2.01667	0.283333	2.3	1.52318	3.81	0.0095365	0.00573449
6	31	60	7.125	1.33333	201.283	1.535	1.95167	0.246667	2.19833	1.43214	3.73333	0.00969612	0.00558165
6	31	60	6	1.33333	199.069	1.51833	1.93667	0.29	2.22667	1.46652	3.745	0.00972863	0.00560511
7	27	140	8	2	395.493	4.358	3.874	0.344	4.218	0.967875	8.576	0.00979536	0.00979411
7	27	140	7.95833	2.66667	392.427	5.405	4.12	0.335	4.455	0.824237	9.86	0.0104988	0.0108431
7	27	140	8.04167	2.66667	382.81	4.82333	3.98	0.265	4.245	0.880097	9.06833	0.0103968	0.0102138
7	27	60	8.05	2	374.15	3.48	3.426	0.296	3.722	1.06954	7.202	0.00915677	0.00848126
7	27	60	8.39286	2.42857	404.79	3.73	3.65429	0.594286	4.24857	1.13903	7.97857	0.0090276	0.00925119
7	27	60	7.875	2.16667	404.383	3.095	3.735	0.303333	4.03833	1.30479	7.13333	0.0092363	0.00840923
7	31	140	9.29167	3.33333	355.365	3.38167	3.725	0.461667	4.18667	1.23805	7.56833	0.0104822	0.0088543
7	31	140	8.1875	3	374.603	4.08	3.94	0.5875	4.5275	1.10968	8.6075	0.0105178	0.00982168
7	31	140	9.41667	2.5	316.002	2.97667	3.27333	0.343333	3.61667	1.21501	6.59333	0.0103586	0.00781736
7	31	60	8.875	3	429.167	2.655	3.66833	0.416667	4.085	1.53861	6.74	0.00854757	0.00798278
7	31	60	8.39286	2.71429	388.143	2.49286	3.50714	0.314286	3.82143	1.53295	6.31429	0.00903569	0.00749221
7	31	60	8.53571	2.71429	446.955	2.93833	4.00667	0.366667	4.37333	1.48837	7.31167	0.00896436	0.00859489
8	27	140	8.41667	2.66667	430.087	4.39333	3.86333	0.426667	4.29	0.97648	8.68333	0.00898269	0.0117817
8	27	140	7.16667	2	342.101	3.835	3.11	0.641667	3.75167	0.97827	7.58667	0.0090909	0.0107666
8	27	140	7.6	2	376.529	3.706	3.442	0.36	3.802	1.0259	7.508	0.00914139	0.0106882
8	27	60	7.35	1.6	378.556	2.796	3.198	0.346	3.544	1.26753	6.34	0.00844788	0.00941687
8	27	60	7.41667	1.83333	366.295	2.71	2.905	0.57	3.475	1.28229	6.185	0.00793076	0.00923077
8	27	60	6.29167	1.66667	354.393	2.335	2.9	0.223333	3.12333	1.33762	5.45833	0.00818301	0.00829104
8	31	140	6.58333	1.83333	316.982	2.50833	2.67833	0.318333	2.99667	1.19468	5.505	0.00844947	0.00835505
8	31	140	7.58333	2.33333	346.346	3.25333	3.165	0.4	3.565	1.0958	6.81833	0.00913825	0.00996376
8	31	140	7.70833	2.33333	336.474	2.49167	2.82667	0.4	3.22667	1.29498	5.71833	0.00840086	0.00864092
8	31	60	7.46429	2.28571	380.774	2.54857	3.25286	0.385714	3.63857	1.42769	6.18714	0.00854274	0.00923337
8	31	60	7.85714	2	364.527	2.26429	3.43571	0.334286	3.77	1.66498	6.03429	0.00942513	0.00904528
8	31	60	6.75	1.6	338.601	1.966	2.544	0.308	2.852	1.45066	4.818	0.00751326	0.00735281
9	27	140	6.89286	2.57143	351.071	3.61	3.54286	0.314286	3.85714	1.06846	7.46714	0.0100916	0.00961674
9	27	140	7.25	2	347.582	4.02667	3.71333	0.37	4.08333	1.01407	8.11	0.0106833	0.0102377
9	27	140	8.29167	2.5	361.478	3.665	3.80833	0.278333	4.08667	1.11505	7.75167	0.0105355	0.00989791
9	27	60	6.04167	2	314.026	2.24429	2.91286	0.278571	3.19143	1.42202	5.43571	0.00927585	0.00722936
9	27	60	6.875	1.83333	344.365	2.14833	3.08333	0.238333	3.32167	1.54616	5.47	0.00895368	0.00727664
9	27	60	6.625	2	348.315	2.195	3.10333	0.216667	3.32	1.51253	5.515	0.00890955	0.00733824
9	31	140	6.16667	2.33333	317.795	1.92167	3.07167	0.258333	3.33	1.73287	5.25167	0.00966555	0.00697037
9	31	140	6.45	2.2	305.211	2.074	3.088	0.358	3.446	1.66152	5.52	0.0101176	0.00734505
9	31	140	7.05	2.6	310.582	1.904	2.99	0.286	3.276	1.72059	5.18	0.00962708	0.00686706
9	31	60	6.91667	2.16667	357.114	1.67333	3.15	0.375	3.525	2.10657	5.19833	0.00882071	0.00689362
9	31	60	6.45833	2	317.227	1.435	2.77667	0.233333	3.01	2.09756	4.445	0.00875294	0.0057165
9	31	60	6.29167	2	346.932	1.54667	2.83333	0.271667	3.105	2.00754	4.65167	0.00816682	0.00605819
10	27	140	6.70833	2.5	358.304	2.85667	2.93333	0.27	3.20333	1.12135	6.06	0.00818672	0.0118908
10	27	140	7.41667	2	351.095	3.22833	3.09833	0.266667	3.365	1.04233	6.59333	0.00882478	0.012525
10	27	140	7.66667	2.66667	362.59	3.03167	3.29167	0.303333	3.595	1.18582	6.62667	0.00907821	0.0125629
10	27	60	7.20833	2	351.236	2.08833	2.81667	0.268333	3.085	1.47725	5.17333	0.00801929	0.0107014
10	27	60	6.45833	1.83333	341.042	1.69167	2.17833	0.248333	2.42667	1.43448	4.11833	0.00638729	0.00898659
10	27	60	8.08333	2.16667	349.863	1.905	2.66833	0.221667	2.89	1.51706	4.795	0.0076268	0.0101304
10	31	140	7.83333	2.66667	332.886	1.96	2.875	0.39	3.265	1.66582	5.225	0.0086366	0.0107761
10	31	140	7.15	2.4	318.929	2.106	2.886	0.398	3.284	1.55935	5.39	0.00904904	0.0110099
10	31	140	8.04167	3	312.497	2.02167	2.76167	0.231667	2.99333	1.48063	5.015	0.00883741	0.0104677
10	31	60	6.3	3.2	350.66	1.608	2.726	0.292	3.018	1.87687	4.626	0.00777392	0.0098606
10	31	60	7.375	2.66667	355.976	1.65167	2.745	0.276667	3.02167	1.82947	4.67333	0.0077112	0.00993714
10	31	60	7.04167	2	322.153	1.42333	2.485	0.251667	2.73667	1.92272	4.16	0.00771372	0.00906227
11	27	140	9.41667	3	431.184	4.87833	4.66833	0.471667	5.14	1.05364	10.0183	0.0108268	0.0116727
11	27	140	9.79167	1.83333	394.5	4.27	4.22	0.421667	4.64167	1.08704	8.91167	0.0106971	0.0107925
11	27	140	9.29167	3	410.705	4.83667	4.57667	0.486667	5.06333	1.04686	9.9	0.0111434	0.0115833
11	27	60	9.10714	2.57143	389.052	2.66571	3.70286	0.262857	3.96571	1.48767	6.63143	0.00951763	0.00857044
11	27	60	8.65	3	381.656	2.238	3.702	0.24	3.942	1.76139	6.18	0.00969984	0.00804035
11	27	60	8.54167	2.83333	373.298	2.315	3.54333	0.313333	3.85667	1.66595	6.17167	0.00949196	0.0080302
11	31	140	9	3.33333	377.603	2.91333	3.84667	0.45	4.29667	1.47483	7.21	0.0101871	0.00919937
11	31	140	8.45833	3.5	420.655	3.81333	4.695	0.536667	5.23167	1.37194	9.045	0.0111612	0.0109042
11	31	140	9.41667	3.5	372.967	3.115	3.84	0.378333	4.21833	1.3542	7.33333	0.0102958	0.0093269
11	31	60	6.91667	2.66667	401.273	2.43333	3.745	0.371667	4.11667	1.69178	6.55	0.00933279	0.00847754
11	31	60	9.125	3.16667	413.856	2.105	4.93	0.31	5.24	2.48931	7.345	0.0119123	0.00933886
11	31	60	7.75	2.8	412.318	2.428	4.08	0.3	4.38	1.80395	6.808	0.00989527	0.00876802
12	27	140	7.1	2.4	249.531	1.826	2.432	0.224	2.656	1.45455	4.482	0.0097463	0.00735784
12	27	140	7.875	2.16667	300.317	2.505	3.095	0.321667	3.41667	1.36394	5.92167	0.0103058	0.00945219
12	27	140	6.79167	1.66667	253.505	1.65833	2.49167	0.176667	2.66833	1.60905	4.32667	0.00982887	0.00709264
12	27	60	6.32143	2	253.025	1.60143	2.39714	0.22	2.61714	1.63426	4.21857	0.00947393	0.00690241
12	27	60	6	2	268.501	1.358	2.336	0.224	2.56	1.88513	3.918	0.00870014	0.00634665
12	27	60	7.04167	1.66667	293.273	1.74333	2.83333	0.225	3.05833	1.7543	4.80167	0.00966109	0.00787584
12	31	140	7.66667	2.5	222.364	1.28167	2.05667	0.235	2.29167	1.78804	3.57333	0.00924909	0.0056543
12	31	140	6.625	2.66667	247.158	1.475	2.41167	0.323333	2.735	1.85424	4.21	0.00975758	0.00688711
12	31	140	7.25	3	243.299	1.34	2.18	0.283333	2.46333	1.83831	3.80333	0.00896018	0.00612332
12	31	60	6.5	2.5	266.739	1.47	2.382	0.328	2.71	1.84354	4.18	0.00893008	0.00683334
12	31	60	6.55	2.4	221.519	1.09	1.965	0.226667	2.19167	2.0107	3.28167	0.00887055	0.0050141
12	31	60	7.5	2	254.84	1.32833	2.26333	0.341667	2.605	1.9611	3.93333	0.00888137	0.00637602
13	27	140	5.16667	1.83333	237.105	1.905	2.30333	0.303333	2.60667	1.36833	4.51167	0.00971439	0.00892814
13	27	140	6.375	1.66667	225.289	2.045	2.45833	0.156667	2.615	1.27873	4.66	0.0109119	0.00917136
13	27	140			201.532	1.49333	1.95167	0.198333	2.15	1.43973	3.64333	0.00968416	0.00732086
13	27	60	5.45833	1	172.815	1.19	1.595	0.123333	1.71833	1.44398	2.90833	0.00922955	0.00562674
13	27	60	6.25	1.2	196.098	1.19333	1.79333	0.111667	1.905	1.59637	3.09833	0.00914507	0.00610256
13	27	60	4.41667	1.5	215.146	1.33833	1.97	0.163333	2.13333	1.59402	3.47167	0.00915659	0.00695797
13	31	140	5.54167	1.5	172.184	1.315	1.79833	0.131667	1.93	1.46768	3.245	0.0104442	0.00645031
13	31	140	5.5	1.5	211.379	1.77	2.27667	0.205	2.48167	1.40207	4.25167	0.0107705	0.00848185
13	31	140	5.95833	1.16667	182.943	1.49833	1.92833	0.141667	2.07	1.38154	3.56833	0.0105406	0.00716447
13	31	60	4.35	1.6	119.199	0.71	0.97	0.1	1.07	1.50704	1.78	0.00813768	0.00193526
13	31	60	4.58333	1.5	164.183	0.926667	1.45	0.13	1.58	1.70504	2.50667	0.00883161	0.00450924
13	31	60	3.83333	1.16667	177.927	1.09	1.62	0.15	1.77	1.62385	2.86	0.00910487	0.00550073
14	27	140	7.6875	3.25	278.247	3.5275	3.0175	0.26	3.2775	0.929128	6.805	0.0108447	0.00802362
14	27	140	6.45	2.8	295.225	3.982	3.434	0.394	3.828	0.961326	7.81	0.0116318	0.00905932
14	27	140	7.85714	2.14286	299.326	3.66286	3.21857	0.41	3.62857	0.99064	7.29143	0.0107527	0.00854274
14	27	60	7.20833	1.66667	256.814	2.385	2.63667	0.231667	2.86833	1.20266	5.25333	0.0102668	0.0060778
14	27	60	7.125	1.33333	266.096	2.52667	2.80167	0.223333	3.025	1.19723	5.55167	0.0105288	0.0064931
14	27	60	7.625	1.83333	292.817	2.96	3.05833	0.276667	3.335	1.12669	6.295	0.0104445	0.0074379
14	31	140	6.5	1.85714	273.357	2.70714	2.95	0.285714	3.23571	1.19525	5.94286	0.0107918	0.00700507
14	31	140	7.67857	1.85714	271.893	2.98	3	0.257143	3.25714	1.093	6.23714	0.0110338	0.00736847
14	31	140	6.91667	2.5	238.545	2.36	2.5	0.253333	2.75333	1.16667	5.11333	0.0104802	0.00587471
14	31	60	6.66667	2	267.915	2.41333	2.715	0.285	3	1.24309	5.41333	0.0101338	0.00630338
14	31	60	7	2	258.88	2.01167	2.53667	0.215	2.75167	1.36785	4.76333	0.00979861	0.0053416
14	31	60	6.89286	2	295.553	2.28143	2.79571	0.301429	3.09714	1.35755	5.37857	0.00945927	0.00625494
15	27	140	6.33333	2	352.502	3.14333	3.38	0.586667	3.96667	1.26193	7.11	0.00958859	0.010389
15	27	140	6.75	2.16667	328.967	2.66	3.13667	0.54	3.67667	1.38221	6.33667	0.00953488	0.00952318
15	27	140	5.625	2	353.979	3.33	3.72667	0.265	3.99167	1.1987	7.32167	0.0105279	0.0106095
15	27	60	6.375	2	341.768	1.80333	3.035	0.338333	3.37333	1.87061	5.17667	0.00888029	0.00800295
15	27	60	6.91667	2	379.959	2.08167	3.46333	0.261667	3.725	1.78943	5.80667	0.00911502	0.00886645
15	27	60	5.95833	2.33333	366.941	2.14667	3.455	0.341667	3.79667	1.76863	5.94333	0.00941569	0.00904136
15	31	140	6.04167	1.66667	352.376	2.28667	3.61167	0.33	3.94167	1.72376	6.22833	0.0102495	0.00939353
15	31	140	7.16667	1.83333	358.901	2.70667	4.25833	0.373333	4.63167	1.71121	7.33833	0.0118649	0.0106266
15	31	140	6.79167	2.33333	338.089	2.16	3.51667	0.35	3.86667	1.79012	6.02667	0.0104016	0.00914605
15	31	60	6.58333	2.66667	348.489	1.36167	3.14167	0.303333	3.445	2.52999	4.80667	0.00901512	0.00744537
15	31	60	6.54167	2.66667	392.517	1.87833	3.69167	0.346667	4.03833	2.14996	5.91667	0.00940513	0.00900755
15	31	60	7.20833	2.33333	383.663	1.935	3.53167	0.293333	3.825	1.97674	5.76	0.00920511	0.00880578
16	27	140	10.375	3.5	426.334	4.44333	3.94833	0.38	4.32833	0.974119	8.77167	0.00926113	0.0108312
16	27	140	10.1071	3.14286	396.744	4.87	3.81571	0.667143	4.48286	0.920505	9.35286	0.00961757	0.0113136
16	27	140	8.875	3.16667	398.768	4.352	3.836	0.282	4.118	0.946232	8.47	0.00961963	0.0105681
16	27	60	8.53571	2.85714	356.247	2.65286	3.00143	0.368571	3.37	1.27033	6.02286	0.00842514	0.0080044
16	27	60	9.45833	2.5	398.218	2.7	3.315	0.238333	3.55333	1.31605	6.25333	0.00832458	0.00828676
16	27	60	9.29167	2.5	409.558	2.86833	3.51333	0.265	3.77833	1.31726	6.64667	0.00857835	0.00874541
16	31	140	8.875	2.16667	375.245	3.395	3.38667	0.278333	3.665	1.07953	7.06	0.00902521	0.00919902
16	31	140	11.4375	3.25	429.224	4.475	4.15333	0.463333	4.61667	1.03166	9.09167	0.00967639	0.0111006
16	31	140	9.375	3.5	414.845	3.44667	3.62833	0.408333	4.03667	1.17118	7.48333	0.00874624	0.00963686
16	31	60	9.83333	3.16667	458.433	2.91167	3.60833	0.403333	4.01167	1.37779	6.92333	0.00787101	0.00905204
16	31	60	10.5833	3.33333	434.635	2.60333	3.49333	0.356667	3.85	1.47887	6.45333	0.00803739	0.00852346
16	31	60	9.25	3.16667	359.735	2.24333	2.81833	0.271667	3.09	1.37741	5.33333	0.00783448	0.00709023
17	27	140	10.0417	2.5	354.942	3.84833	3.53833	0.741667	4.28	1.11217	8.12833	0.00996877	0.0103396
17	27	140	9.25	2.66667	350.376	3.985	3.71833	0.456667	4.175	1.04768	8.16	0.0106124	0.0103688
17	27	140	9.83333	2.83333	339.941	3.79667	3.57667	0.418333	3.995	1.05224	7.79167	0.0105214	0.0100215
17	27	60	9.16667	2.33333	338.322	2.28333	3.105	0.338333	3.44333	1.50803	5.72667	0.00917763	0.00770633
17	27	60	9.5	2.5	377.876	2.33667	3.40833	0.346667	3.755	1.60699	6.09167	0.00901971	0.0081709
17	27	60	9.45833	1.66667	367.648	2.38	3.395	0.285	3.68	1.54622	6.06	0.00923437	0.00813172
17	31	140	9.66667	3	277.819	2.16333	2.96333	0.358333	3.32167	1.53544	5.485	0.0106664	0.00738215
17	31	140	9.33333	3.33333	306.75	3.005	3.29167	0.465	3.75667	1.25014	6.76167	0.0107308	0.00895547
17	31	140	10.3333	3.33333	295.787	2.23833	3.165	0.433333	3.59833	1.60759	5.83667	0.0107003	0.00784939
17	31	60	9.05	2.4	317.841	1.75167	2.995	0.378333	3.37333	1.92578	5.125	0.00942297	0.00687172
17	31	60	9.08333	2.5	341.152	1.75667	3.12833	0.468333	3.59667	2.04744	5.35333	0.0091699	0.00719946
17	31	60	9.875	3.33333	325.48	1.66667	2.95167	0.326667	3.27833	1.967	4.945	0.00906865	0.0066029
18	27	140	6.8	1.6	324.748	3.278	3.132	0.446	3.578	1.09152	6.856	0.0096444	0.00914287
18	27	140	6.75	1.5	313.752	3.54833	2.97	0.625	3.595	1.01315	7.14333	0.00946606	0.00945156
18	27	140	6.79167	1.66667	301.301	3.08333	2.915	0.245	3.16	1.02486	6.24333	0.00967471	0.00843904
18	27	60	6.04167	2.16667	326.664	2.84667	3.095	0.478333	3.57333	1.25527	6.42	0.00947458	0.00864884
18	27	60	6.58333	2.16667	296.441	2.13333	2.615	0.236667	2.85167	1.33672	4.985	0.00882131	0.0067467
18	27	60	6.125	1.66667	318.204	2.24167	2.84	0.378333	3.21833	1.43569	5.46	0.00892509	0.00743103
18	31	140	6.5	2.83333	265.199	1.67667	2.365	0.33	2.695	1.60736	4.37167	0.00891784	0.00575957
18	31	140	7.79167	2.5	285.043	1.98333	2.69333	0.34	3.03333	1.52941	5.01667	0.00944888	0.00679431
18	31	140	6.08333	2.33333	247.751	1.47	2.175	0.343333	2.51833	1.71315	3.98833	0.00877897	0.00506956
18	31	60	6.65	2.2	253.755	1.38167	2.14	0.245	2.385	1.72618	3.76667	0.00843333	0.00463961
18	31	60	6.75	2.28571	298.422	1.50143	2.55571	0.372857	2.92857	1.95052	4.43	0.00856409	0.00585923
18	31	60	7.3	2.2	333.102	1.91	2.804	0.366	3.17	1.65969	5.08	0.00841785	0.00688864
19	27	140	9.4	2.4	339.264	3.872	3.002	0.26	3.262	0.842459	7.134	0.00884856	0.0101312
19	27	140	9.96429	2.42857	333.483	3.55714	2.92	0.241429	3.16143	0.888755	6.71857	0.00875607	0.00968005
19	27	140	9.45833	2.66667	316.244	4.09833	3.08667	0.29	3.37667	0.823912	7.475	0.00976039	0.0104822
19	27	60	9	2.4	370.827		2.846	0.414	3.26			0.00767473
19	27	60	8.91667	2.16667	405.018	2.94167	3.28333	0.19	3.47333	1.18074	6.415	0.00810664	0.00933241
19	27	60	9.4	2.4	416.974	2.914	3.102	0.29	3.392	1.16404	6.306	0.00743932	0.00920356
19	31	140	8.17857	2.85714	307.031	3.19857	2.74571	0.297143	3.04286	0.951318	6.24143	0.00894278	0.00912617
19	31	140	9.2	2.8	338.912	4.052	3.254	0.316	3.57	0.881046	7.622	0.00960131	0.0106287
19	31	140	8.79167	3.5	323.189	3.17167	2.915	0.403333	3.31833	1.04624	6.49	0.00901949	0.00941981
19	31	60	8.75	2.83333	335.913		2.75333	0.278333	3.03167			0.00819656
19	31	60	9.08333	2.16667	331.869	2.25	2.635	0.29	2.925	1.3	5.175	0.00793989	0.00771738
19	31	60	9.2	2.8	362.608	2.87	3.142	0.29	3.432	1.19582	6.302	0.008665	0.00919879
20	27	140	6.91667	2.66667	288.778	4.225	2.895	0.515	3.41	0.807101	7.635	0.010025	0.00951118
20	27	140	6.1	1.8	253.636	3.83667	2.68333	0.221667	2.905	0.757168	6.74167	0.0105795	0.00857557
20	27	140	6.54167	2	277.457	4.04667	3.05	0.246667	3.29667	0.814662	7.34333	0.0109927	0.00921832
20	27	60	7.03571	1.57143	257.326	2.40429	2.37571	0.217143	2.59286	1.07843	4.99714	0.00923232	0.00632413
20	27	60	6.08333	1.66667	258.01	2.46	2.405	0.163333	2.56833	1.04404	5.02833	0.00932135	0.00637092
20	27	60	6.66667	1.83333	296.182	2.80667	2.83	0.228333	3.05833	1.08967	5.865	0.00955493	0.00752816
20	31	140	6.33333	2.66667	246.77	3.185	2.795	0.28	3.075	0.965463	6.26	0.0113264	0.00801822
20	31	140	6.7	2	248.375	3.678	2.824	0.268	3.092	0.840674	6.77	0.0113699	0.0086071
20	31	140	5.1	2.2	204.739	2.782	2.282	0.32	2.602	0.935298	5.384	0.0111459	0.00688477
20	31	60	6.75	2.16667	275.224	2.26	2.57167	0.271667	2.84333	1.25811	5.10333	0.00934389	0.00648224
20	31	60	7.07143	1.71429	272.681	2.34286	2.58571	0.265714	2.85143	1.21707	5.19429	0.00948257	0.00661506
20	31	60	5.79167	2	216.213	2.22	2.05167	0.218333	2.27	1.02252	4.49	0.00948912	0.00551952
	°C	µmol m-2 s-1			cm2	g	g	g	g		g	g cm-2

## Sheet: Experiment II
Genotype	Temperature	Light intensity	Harvest time	# Leaves	# New leaves	# Spikes	# Flowers	# Buds	Leaf area	Root dry weight	Leaf dry weight	Stem dry weight	Spike dry weight	shoot.veg.dw	shoot.flo.dw	sr.veg.dw	RGR	lma
	°C	µmol m-2 s-1							cm2	g	g	g	g	g	g			g cm-2
1	26	60	Vegetative	5					301.79	2.4046	2.3204	0.5247		2.8451		1.18319	0.00967253	0.00768879
1	26	60	Vegetative	6					294.68		2.043	0.5363		2.5793				0.00693294
1	26	60	Vegetative	8					369.8	2.5417	2.6298	0.4889		3.1187		1.22701	0.0103899	0.00711141
1	26	60	Vegetative	5					310.21	2.2967	2.3055	0.4801		2.7856		1.21287	0.00936389	0.00743206
1	26	60	Vegetative	5					277.57	1.3813	1.8417	0.3813		2.223		1.60935	0.00609116	0.00663508
1	26	140	Vegetative	6					251.15	3.6165	2.121	0.4495		2.5705		0.71077	0.0112371	0.00844515
1	26	140	Vegetative	7					322.59	3.1506	2.7515	0.6479		3.3994		1.07897	0.0117801	0.0085294
1	26	140	Vegetative	6					334.53	3.2129	2.8683	0.6524		3.5207		1.0958	0.0120434	0.00857412
1	26	140	Vegetative	9					305.85	3.7962	2.4437	0.5509		2.9946		0.788841	0.0121239	0.00798986
1	26	140	Vegetative	7					323.38	4.2913		0.6065
1	30	60	Vegetative	5					278.89	1.6089	1.9195	0.2786		2.1981		1.36621	0.00661225	0.00688264
1	30	60	Vegetative	7					378.05	2.1119	2.7678	0.4704		3.2382		1.53331	0.00985295	0.00732125
1	30	60	Vegetative	6					314.16	2.6874	2.4885	0.4374		2.9259		1.08875	0.0103103	0.00792112
1	30	60	Vegetative	7					352.15	1.9775	2.6687	0.4679		3.1366		1.58614	0.0094233	0.0075783
1	30	60	Vegetative	8					393.09	2.5769	2.6179	0.5129		3.1308		1.21495	0.0104691	0.0066598
1	30	140	Vegetative	8					397.96	4.2469	3.4752	0.7554		4.2306		0.996162	0.0142368	0.00873254
1	30	140	Vegetative	6					284.15	2.3893	2.084	0.4412		2.5252		1.05688	0.00904414	0.00733415
1	30	140	Vegetative	6					350.96	4.0145	3.0085	0.5575		3.566		0.88828	0.0131717	0.0085722
1	30	140	Vegetative	5					273.26	2.6299	2.2742	0.4492		2.7234		1.03555	0.00985865	0.00832248
1	30	140	Vegetative	6					276.39	2.9403	2.4766	0.4818		2.9584		1.00616	0.0107826	0.00896053
2	26	60	Vegetative	10					410.82	3.3708	2.6183	0.4842		3.1025		0.920405	0.0126595	0.00637335
2	26	60	Vegetative	7					282.98	1.8693	1.8222	0.301		2.1232		1.13583	0.00805692	0.00643932
2	26	60	Vegetative	10					279.57	1.6225	1.6608	0.2953		1.9561		1.20561	0.00701458	0.00594055
2	26	60	Vegetative	9					325.49		2.1767	0.37		2.5467				0.00668746
2	26	60	Vegetative	9					341.11	1.713	2.0774	0.287		2.3644		1.38027	0.00825732	0.00609012
2	26	140	Vegetative	7					228.66	3.066		0.368
2	26	140	Vegetative	10					334.16	3.3494	1.7314	0.4395		2.1709		0.648146	0.0111428	0.00518135
2	26	140	Vegetative	9					265.24	3.5294	2.0321	0.4338		2.4659		0.698674	0.0119289	0.00766136
2	26	140	Vegetative	9					307.4	3.2036	2.3791	0.4251		2.8042		0.875328	0.0119487	0.00773943
2	26	140	Vegetative	7					242.06	2.3036	1.7316	0.2712		2.0028		0.869422	0.00877773	0.0071536
2	30	60	Vegetative	10					343.73	2.5729	2.4352	0.2619		2.6971		1.04827	0.0107009	0.00708463
2	30	60	Vegetative	11					304.65	2.166	1.9876	0.2032		2.1908		1.01145	0.00888854	0.00652421
2	30	60	Vegetative	8					238.4	1.717	1.6206	0.1605		1.7811		1.03733	0.0067979	0.00679782
2	30	60	Vegetative	6					195.77	1.2499	1.2298	0.1185		1.3483		1.07873	0.00396551	0.00628186
2	30	60	Vegetative	9					262.07	1.4698	1.5897	0.1255		1.7152		1.16696	0.00590487	0.00606594
2	30	140	Vegetative	9					303.26	3.105	2.2377	0.5045		2.7422		0.883156	0.0116907	0.00737882
2	30	140	Vegetative	10					307.95	3.8981	2.4329	0.5694		3.0023		0.770196	0.013268	0.00790031
2	30	140	Vegetative	8					315.14	2.3367	2.189	0.4406		2.6296		1.12535	0.0101356	0.00694612
2	30	140	Vegetative	10					308.52	2.8849	2.2153	0.5014		2.7167		0.941696	0.011282	0.00718041
2	30	140	Vegetative	8					303.44	3.3779	2.5502	0.5404		3.0906		0.914947	0.0126524	0.0084043
3	26	60	Vegetative	7					243.02	1.4114	1.6156	0.121		1.7366		1.23041	0.00464963	0.00664801
3	26	60	Vegetative	5					210.88	1.3369	1.421	0.1032		1.5242		1.1401	0.00373953	0.00673843
3	26	60	Vegetative	7					278.2	1.7771	1.8861	0.1542		2.0403		1.14811	0.00648585	0.00677965
3	26	60	Vegetative	6					231.13	2.2828	1.9317	0.1549		2.0866		0.914053	0.00777209	0.00835763
3	26	60	Vegetative	5					198.57	1.5443	1.3803	0.112		1.4923		0.966328	0.0043065	0.0069512
3	26	140	Vegetative	6					272.52	3.4805	2.2977	0.261		2.5587		0.735153	0.0108544	0.00843131
3	26	140	Vegetative	7					182.99	2.6993	1.5669	0.1778		1.7447		0.646353	0.00793333	0.00856276
3	26	140	Vegetative	6					183.67	2.5024	1.593	0.296		1.889		0.754875	0.00781993	0.00867316
3	26	140	Vegetative	7					256.02	3.3149	2.1639	0.3481		2.512		0.757791	0.0105136	0.00845207
3	26	140	Vegetative	6					254	3.402	2.0891	0.3889		2.478		0.728395	0.0106	0.0082248
3	30	60	Vegetative	6					298.2	2.8808	2.3389	0.4746		2.8135		0.976638	0.0102944	0.00784339
3	30	60	Vegetative	5					156.84	3.083	1.0458	0.1333		1.1791		0.382452	0.0075353	0.00666794
3	30	60	Vegetative	7					208.8	1.8694	2.5785	0.3122		2.8907		1.54633	0.00858774
3	30	60	Vegetative	5					282.7	2.2328	2.0232	0.4882		2.5114		1.12478	0.00855588	0.0071567
3	30	60	Vegetative	6					251.5	1.7916	1.7024	0.3195		2.0219		1.12854	0.00647611	0.00676899
3	30	140	Vegetative	5					245.82	3.4023	2.0549	0.4415		2.4964		0.733739	0.0106303	0.00835937
3	30	140	Vegetative	7					212.75	2.892	1.7456	0.3151		2.0607		0.712552	0.0089655	0.00820494
3	30	140	Vegetative	7					265.46	2.8327	2.0762	0.4136		2.4898		0.878949	0.00965131	0.00782114
3	30	140	Vegetative	7					302.49	2.9153	2.3885	0.4169		2.8054		0.962302	0.0103384	0.00789613
3	30	140	Vegetative	7					212.72	2.2664	1.6684	0.3729		2.0413		0.900679	0.00763665	0.00784317
4	26	60	Vegetative	5					272.22	1.6915	2.0437	0.3876		2.4313		1.43736	0.00745506	0.00750753
4	26	60	Vegetative	6					333.99	2.3279	2.8596	0.4353		3.2949		1.4154	0.0104103	0.00856193
4	26	60	Vegetative	5					293.69	2.017	2.3402	0.3957		2.7359		1.35642	0.00880956	0.00796827
4	26	60	Vegetative	5					237.01	2.4469	1.878	0.2856		2.1636		0.884221	0.00851986	0.00792372
4	26	60	Vegetative	6					377.95	2.5539	2.9656	0.4786		3.4442		1.3486	0.0110256	0.00784654
4	26	140	Vegetative	6					209.74	2.3393		0.262
4	26	140	Vegetative	7					279.55	3.0613	2.5021	0.2274		2.7295		0.891615	0.0106907	0.00895046
4	26	140	Vegetative	6					307.14	2.8413	2.792	0.2512		3.0432		1.07106	0.0108435	0.00909032
4	26	140	Vegetative	5					273.45	3.607	2.625	0.212		2.837		0.786526	0.0117086	0.00959956
4	26	140	Vegetative	7					269.74	2.6719	2.4445	0.2633		2.7078		1.01344	0.00998935	0.00906243
4	30	60	Vegetative	6					293.95	1.5549	2.0533	0.3641		2.4174		1.5547	0.0071009	0.0069852
4	30	60	Vegetative	5					305.46	2.311	2.4667	0.4903		2.957		1.27953	0.00978952	0.00807536
4	30	60	Vegetative	5					333.88	1.8666		0.4636
4	30	60	Vegetative	5					330.73	2.4539	2.7502	0.4477		3.1979		1.30319	0.0104593	0.00831554
4	30	60	Vegetative	6					233.43	1.3688	1.8363	0.295		2.1313		1.55706	0.00589562	0.0078666
4	30	140	Vegetative	5					339.66	3.634	3.1763	0.2973		3.4736		0.955861	0.012642	0.00935141
4	30	140	Vegetative	4					170.11	1.7409	1.4252	0.193		1.6182		0.929519	0.00550402	0.00837811
4	30	140	Vegetative	5					243.07	1.7488	2.0718	0.182		2.2538		1.28877	0.00717327	0.00852347
4	30	140	Vegetative	7					339.56	3.7362	3.0325	0.3582		3.3907		0.907526	0.0126679	0.00893067
4	30	140	Vegetative	7					264.29	2.8549	2.3186	0.2259		2.5445		0.891275	0.0100242	0.00877294
5	26	60	Vegetative	4					284.88	0.9944	1.9556	0.1559		2.1115		2.12339	0.00705534	0.00686464
5	26	60	Vegetative	5					295.4	2.0812	2.3194	0.2732		2.5926		1.24572	0.0109474	0.00785173
5	26	60	Vegetative	5					269.62	1.9998	2.1838	0.2809		2.4647		1.23247	0.0105111	0.00809955
5	26	60	Vegetative	6					208.82	1.1483	1.7388	0.1739		1.9127		1.66568	0.00691666	0.00832679
5	26	60	Vegetative	4					212.02	1.1529	1.5441	0.125		1.6691		1.44774	0.00614241	0.0072828
5	26	140	Vegetative	5					168.76	1.7045	1.3774	0.3056		1.683		0.987386	0.0078819	0.00816189
5	26	140	Vegetative	4					220.89	2.3949	1.8403	0.4876		2.3279		0.972024	0.0110468	0.0083313
5	26	140	Vegetative	5					235.31	2.3405	1.9092	0.3967		2.3059		0.985217	0.0108914	0.00811355
5	26	140	Vegetative	5					200.02	2.7346	1.8242	0.4087		2.2329		0.816536	0.0115279	0.00912009
5	26	140	Vegetative	4					113.34	1.1578	0.8992	0.1568		1.056		0.912075	0.00383065	0.00793365
5	30	60	Vegetative	6					241.56	2.0581	1.8741	0.3203		2.1944		1.06623	0.0100478	0.00775832
5	30	60	Vegetative	5					224.27	1.5978	1.4798	0.2967		1.7765		1.11184	0.00784472	0.0065983
5	30	60	Vegetative	4					216.01	1.1741	1.494	0.1933		1.6873		1.4371	0.00627446	0.00691635
5	30	60	Vegetative	5					258.33	0.9603	1.8108	0.2412		2.052		2.13683	0.00676392	0.00700964
5	30	60	Vegetative	5					265.13	1.3375	1.7515	0.3036		2.0551		1.53652	0.00789623	0.00660619
5	30	140	Vegetative	6					223.25	2.477	1.8771	0.388		2.2651		0.914453	0.0110856	0.00840806
5	30	140	Vegetative	6					265.87	3.125	2.363	0.4432		2.8062		0.897984	0.0132165	0.0088878
5	30	140	Vegetative	5					299.26	2.5517	2.4605	0.5417		3.0022		1.17655	0.0125906	0.00822195
5	30	140	Vegetative	6					234.71	2.9177	2.006	0.39		2.396		0.821195	0.0121695	0.00854672
5	30	140	Vegetative	7					279.69	3.758	2.4782	0.4485		2.9267		0.778792	0.0143555	0.00886052
6	26	60	Vegetative	5					125.04	1.1607	0.9516	0.1634		1.115		0.960627	0.00297774	0.00761036
6	26	60	Vegetative	7					202.17	1.2419	1.4434	0.2805		1.7239		1.38811	0.00550021	0.00713954
6	26	60	Vegetative	6					171.77	1.733	1.5926	0.4786		2.0712		1.19515	0.00787125	0.0092717
6	26	60	Vegetative	5					207.93	1.5113	1.5986	0.3567		1.9553		1.29379	0.00698618	0.00768816
6	26	60	Vegetative	5					114.33	0.8912	0.9389	0.2077		1.1466		1.28658	0.00192615	0.00821219
6	26	140	Vegetative	5					178.85	2.3491	1.6783	0.4529		2.1312		0.907241	0.00942919	0.00938384
6	26	140	Vegetative	6					150.21	1.5894	1.1928	0.2178		1.4106		0.887505	0.0056094	0.00794088
6	26	140	Vegetative	7					112.77	1.6811	1.0262	0.2075		1.2337		0.733865	0.00533501	0.00909994
6	26	140	Vegetative	6					172.18	2.4122	1.5405	0.3204		1.8609		0.771453	0.00897823	0.00894703
6	26	140	Vegetative	6					187.99	2.8308	1.7232	0.396		2.1192		0.748622	0.0103787	0.00916645
6	30	60	Vegetative	6					194.15	1.3124	1.6663	0.1448		1.8111		1.37999	0.00599361	0.00858254
6	30	60	Vegetative	6					226.06	1.9815	1.9548	0.2564		2.2112		1.11592	0.00879733	0.00864726
6	30	60	Vegetative	7					202.04	1.9245	1.893	0.2179		2.1109		1.09686	0.00843315	0.00936943
6	30	60	Vegetative	8					246.26	2.0239	2.0891	0.2064		2.2955		1.1342	0.00908087	0.00848331
6	30	60	Vegetative	7					183.65	1.1692	1.4331	0.1619		1.595		1.36418	0.00482977	0.00780343
6	30	140	Vegetative	7					179.51	2.9841	1.7008			1.7008		0.569954		0.00947468
6	30	140	Vegetative	7					172.27	1.4769	1.3526	0.307		1.6596		1.12371	0.00603317	0.00785163
6	30	140	Vegetative	6					197.93	2.337	1.8698	0.3793		2.2491		0.962388	0.00965148	0.00944677
6	30	140	Vegetative	7					158.11	1.9359	1.3422	0.3172		1.6594		0.857172	0.00733336	0.00848903
6	30	140	Vegetative	7					152.3		1.0513	0.2199		1.2712				0.00690282
7	26	60	Vegetative	8					319.88	2.4197	2.7258	0.4151		3.1409		1.29805	0.00975772	0.00852132
7	26	60	Vegetative	8					316.75	2.4903	2.4256	0.3639		2.7895		1.12015	0.00926422	0.00765777
7	26	60	Vegetative	6					305.92	1.5629	2.3822	0.3479		2.7301		1.74682	0.00729372	0.007787
7	26	60	Vegetative	7					356.73	2.7909	2.8671	0.32		3.1871		1.14196	0.0104471	0.00803717
7	26	60	Vegetative	8					325.69	2.3112	2.4506	0.2762		2.7268		1.17982	0.00881775	0.00752433
7	26	140	Vegetative	6					234.98	3	1.8	0.2912		2.0912		0.697067	0.00891779	0.00766023
7	26	140	Vegetative	7					264.38	3	2.3	0.4503		2.7503		0.916767	0.0100772	0.0086996
7	26	140	Vegetative	6					146.63	2.2	1.2	0.1653		1.3653		0.620591	0.00552479	0.00818386
7	26	140	Vegetative	7					228.74	2.9	1.9	0.2436		2.1436		0.739172	0.00882833	0.00830637
7	26	140	Vegetative	8					273.7	3.7	2.4	0.4447		2.8447		0.768838	0.0113096	0.00876872
7	30	60	Vegetative	8					228.8	1.2122	1.672	0.3068		1.9788		1.6324	0.00446847	0.00730769
7	30	60	Vegetative	8					304.43	1.9556	2.3915	0.4033		2.7948		1.42913	0.00825794	0.00785566
7	30	60	Vegetative	8					304.45	2.5617	2.4554	0.3656		2.821		1.10122	0.00944805	0.00806504
7	30	60	Vegetative	7					283.91	1.1528	2.1374	0.351		2.4884		2.15857	0.00572541	0.00752844
7	30	60	Vegetative	7					254.93	1.6138	1.9488	0.2333		2.1821		1.35215	0.00612168	0.00764445
7	30	140	Vegetative	8					323.17	3.5862	2.9173	0.2617		3.179		0.886454	0.0116252	0.00902714
7	30	140	Vegetative	8					303.02	2.2787	2.714	0.1737		2.8877		1.26726	0.00905744	0.0089565
7	30	140	Vegetative	8					198.6	1.826	1.5253	0.1036		1.6289		0.892059	0.00522522	0.00768026
7	30	140	Vegetative	7					273.13	2.9385	2.5499	0.1947		2.7446		0.934014	0.00996525	0.00933585
7	30	140	Vegetative	9					437.15	4.5835	3.9046	0.2991		4.2037		0.917138	0.0141157	0.00893195
8	26	60	Vegetative	6					242.17	1.5189	1.7183	0.1686		1.8869		1.24228	0.00540914	0.00709543
8	26	60	Vegetative	6					258.34	1.68	1.836	0.1289		1.9649		1.16958	0.00605532	0.00710691
8	26	60	Vegetative	6					274.44	2.0697	1.9858	0.188		2.1738		1.0503	0.00750351	0.00723583
8	26	60	Vegetative	6					282.41	1.959	2.0461	0.1533		2.1994		1.12272	0.00731058	0.00724514
8	26	60	Vegetative	6					290.61	1.8888	2.159	0.2324		2.3914		1.26609	0.00758552	0.0074292
8	26	140	Vegetative	7					320.71	3.4	2.5	0.3567		2.8567		0.840206	0.0112013	0.0077952
8	26	140	Vegetative	7					249.29	2.6	1.8	0.1819		1.9819		0.762269	0.00823423	0.00722051
8	26	140	Vegetative	7					295.56	3.4	2.2	0.2399		2.4399		0.717618	0.0105447	0.0074435
8	26	140	Vegetative	7					222.99	2.1	1.6	0.1819		1.7819		0.848524	0.00665528	0.00717521
8	26	140	Vegetative	7					253.58	2.7	1.8	0.1738		1.9738		0.731037	0.00842336	0.00709835
8	30	60	Vegetative	5					295.42	2.0136	1.9019	0.3179		2.2198		1.1024	0.00748081	0.00643795
8	30	60	Vegetative	6					336.58	2.3117	2.3395	0.3697		2.7092		1.17195	0.00910561	0.0069508
8	30	60	Vegetative	7					327.02	2.3514	2.2725	0.3259		2.5984		1.10504	0.00896978	0.00694912
8	30	60	Vegetative	7					233.74	1.8014	1.5784	0.315		1.8934		1.05107	0.00618482	0.0067528
8	30	60	Vegetative	8					282.75	1.8965	1.9791	0.3265		2.3056		1.21571	0.00741014	0.00699947
8	30	140	Vegetative	7					290.59	3.1714	2.2414	0.2786		2.52		0.794602	0.0102994	0.00771327
8	30	140	Vegetative	6					227.52	2.697	1.7443	0.2206		1.9649		0.72855	0.00839908	0.00766658
8	30	140	Vegetative	7					252.13	2.2743	1.8594	0.1986		2.058		0.904894	0.00770075	0.00737477
8	30	140	Vegetative	7					211.88	2.5445	1.7814	0.2182		1.9996		0.785852	0.00815533	0.00840759
8	30	140	Vegetative	7					343.23	4.4617	2.6751	0.3634		3.0385		0.681018	0.0129277	0.0077939
9	26	60	Vegetative	6					253.38	1.6229	1.8119	0.0175		1.8294		1.12724	0.00763883	0.00715092
9	26	60	Vegetative	5					205.56	1.0479	1.5312	0.1446		1.6758		1.5992	0.00538121	0.00744892
9	26	60	Vegetative	6					224.24	1.3722	1.6509	0.1734		1.8243		1.32947	0.00690564	0.0073622
9	26	60	Vegetative	7					194.58	1.2121	1.4199	0.1818		1.6017		1.32143	0.00569116	0.00729726
9	26	60	Vegetative	6					228.03	1.2978	1.6814	0.1612		1.8426		1.41979	0.00673701	0.00737359
9	26	140	Vegetative	7					272.25	3.2799	2.3941	0.2419		2.636		0.803683	0.0127684	0.00879376
9	26	140	Vegetative	7					206.8	2.7077	1.687	0.2251		1.9121		0.706171	0.0104132	0.00815764
9	26	140	Vegetative	5					148.64	1.5449	1.171	0.16		1.331		0.861544	0.00589907	0.00787809
9	26	140	Vegetative	7					234.1	3.1587	2.1038	0.1854		2.2892		0.724729	0.0119835	0.00898676
9	26	140	Vegetative	7					220.4	2.5863	1.9335			1.9335		0.747593		0.00877269
9	30	60	Vegetative	4					237.75	1.4122	1.9636	0.1247		2.0883		1.47876	0.00777088	0.0082591
9	30	60	Vegetative	6					294.73	1.7016	2.3474	0.2153		2.5627		1.50605	0.00965061	0.00796458
9	30	60	Vegetative	5					294.89	1.7353	2.1375	0.159		2.2965		1.3234	0.00911666	0.00724847
9	30	60	Vegetative	6					262.86	1.2762	1.9418	0.1173		2.0591		1.61346	0.00731047	0.0073872
9	30	60	Vegetative	6					273.44	1.3964	1.9694	0.1366		2.106		1.50816	0.00777604	0.00720231
9	30	140	Vegetative	7					270.13	1.961	2.0325	0.4417		2.4742		1.2617	0.0100248	0.00752416
9	30	140	Vegetative	6					267.5	1.967	2.0632	0.4873		2.5505		1.29664	0.0102	0.0077129
9	30	140	Vegetative	5					265.59	2.4715	2.2913	0.5283		2.8196		1.14085	0.0117054	0.00862721
9	30	140	Vegetative	6					267.21	2.4705	2.301	0.4126		2.7136		1.0984	0.0115108	0.0086112
9	30	140	Vegetative	5					251	1.7872	1.9058	0.3633		2.2691		1.26964	0.00917436	0.00759283
10	26	60	Vegetative	5					309.62	2.0038	2.1675	0.2358		2.4033		1.19937	0.0106707	0.00700052
10	26	60	Vegetative	5					260.88	1.4783	1.6755	0.1323		1.8078		1.22289	0.00787535	0.00642249
10	26	60	Vegetative	6					217.62	1.4111	1.3856	0.1268		1.5124		1.07179	0.00676183	0.00636706
10	26	60	Vegetative	5					230.56	1.042	1.384	0.1325		1.5165		1.45537	0.00549173	0.00600278
10	26	60	Vegetative	8					374.11	2.581	2.4847	0.2481		2.7328		1.05881	0.0124525	0.00664163
10	26	140	Vegetative	6					296.86	3.7498	2.413	0.2071		2.6201		0.698731	0.014179	0.00812841
10	26	140	Vegetative	5					270.13	3.137	2.1304	0.3257		2.4561		0.782945	0.0129404	0.00788657
10	26	140	Vegetative	6					243.06	1.674	1.6157	0.165		1.7807		1.06374	0.00835187	0.00664733
10	26	140	Vegetative	5					157.19	1.5857	1.0347	0.125		1.1597		0.731349	0.00616321	0.00658248
10	26	140	Vegetative	5					234.59	2.6157	1.8638	0.2595		2.1233		0.811752	0.0113623	0.00794493
10	30	60	Vegetative	5					280.19	1.1878	1.8137	0.1742		1.9879		1.6736	0.00754989	0.00647311
10	30	60	Vegetative	7					251.68	1.3484	1.5989	0.1203		1.7192		1.27499	0.00722006	0.00635291
10	30	60	Vegetative	7					288.09	1.7145	2.0401	0.207		2.2471		1.31064	0.00965579	0.00708147
10	30	60	Vegetative	6					378.21	2.1379		0.18
10	30	60	Vegetative	5					310.49	1.5977	2.0518	0.2031		2.2549		1.41134	0.00939008	0.00660826
10	30	140	Vegetative	6					264.62	3.0972	2.0945	0.4103		2.5048		0.80873	0.0129556	0.00791512
10	30	140	Vegetative	6					264.96	2.3971	1.9601	0.4144		2.3745		0.990572	0.0114275	0.00739772
10	30	140	Vegetative	5					225.83	1.397	1.771	0.281		2.052		1.46886	0.00833614	0.00784218
10	30	140	Vegetative	7					321.51	3.1767	2.4709	0.428		2.8989		0.912551	0.0137285	0.0076853
10	30	140	Vegetative	8					378.65	2.8726	2.7881	0.5012		3.2893		1.14506	0.0138628	0.00736326
11	26	60	Vegetative	8					250.18	1.2207	1.9596	0.1543		2.1139		1.73171	0.00579827	0.00783276
11	26	60	Vegetative	8					229.29	0.9321	1.6499	0.16		1.8099		1.94174	0.00393479	0.00719569
11	26	60	Vegetative	8					256.72	1.3053	2.0059	0.1938		2.1997		1.68521	0.00627292	0.00781357
11	26	60	Vegetative	7					234.5	1.6929	1.899	0.152		2.051		1.21153	0.00690089	0.00809808
11	26	60	Vegetative	9					299.49	1.3731	2.3566	0.1874		2.544		1.85274	0.00733159	0.00786871
11	26	140	Vegetative	8					266.81	3.6446	2.5497	0.3774		2.9271		0.803133	0.0122594	0.00955624
11	26	140	Vegetative	9					264.06	2.8112	2.4888	0.3337		2.8225		1.00402	0.0107927	0.00942513
11	26	140	Vegetative	9					265.8	3.1228	2.5195	0.2929		2.8124		0.900602	0.0112892	0.00947893
11	26	140	Vegetative	9					278.28	2.6365	2.4714	0.2775		2.7489		1.04263	0.0103634	0.00888098
11	26	140	Vegetative	8					267.03	2.1436	2.3017	0.2545		2.5562		1.19248	0.00906653	0.00861963
11	30	60	Vegetative	9					299.17	1.527	2.231	0.1693		2.4003		1.57191	0.00735636	0.0074573
11	30	60	Vegetative	8					343.91	1.407	2.6779	0.2357		2.9136		2.07079	0.00826533	0.00778663
11	30	60	Vegetative	11					432.93	1.5187	3.0597	0.2801		3.3398		2.19912	0.00938281	0.00706742
11	30	60	Vegetative	9					294.25	1.5682	2.5007	0.2091		2.7098		1.72797	0.00817096	0.00849856
11	30	60	Vegetative	10					403.48	2.0335	3.2365	0.2979		3.5344		1.73809	0.0106808	0.00802146
11	30	140	Vegetative	7					279.03	2.6689	2.4758	0.4009		2.8767		1.07786	0.0106426	0.00887288
11	30	140	Vegetative	10					315.24	2.7922	2.7604	0.4973		3.2577		1.16671	0.0114715	0.0087565
11	30	140	Vegetative	9					322.76	2.6378	2.7176	0.4692		3.1868		1.20813	0.0111101	0.00841988
11	30	140	Vegetative	10					334.77	3.529	2.9675	0.5795		3.547		1.0051	0.0129636	0.00886429
11	30	140	Vegetative	9					271.75	2.6734	2.4546	0.3142		2.7688		1.03568	0.0104633	0.00903257
12	26	60	Vegetative	7					192.14	1.1	1.3612	0.01258		1.37378		1.24889	0.00423364	0.00708442
12	26	60	Vegetative	8					216.53	1.6678	1.8702	0.2209		2.0911		1.25381	0.0082182	0.00863714
12	26	60	Vegetative	8					225.05	1.561	1.8917	0.1599		2.0516		1.31429	0.00784012	0.00840569
12	26	60	Vegetative	7					226.58	1.6017	1.9155	0.1733		2.0888		1.30411	0.0080433	0.00845397
12	26	60	Vegetative	8					208.4	1.3403	1.6686	0.1452		1.8138		1.35328	0.00654751	0.00800672
12	26	140	Vegetative	9					222.64	2.3128	1.9836	0.4044		2.388		1.03251	0.0103478	0.00890945
12	26	140	Vegetative	8					238.18	2.2293	1.942	0.4071		2.3491		1.05374	0.0100965	0.0081535
12	26	140	Vegetative	9					269.46	1.8848	1.7749	0.3368		2.1117		1.12038	0.00880194	0.00658688
12	26	140	Vegetative	8					192.14	1.5608	1.5402	0.2638		1.804		1.15582	0.00716337	0.00801603
12	26	140	Vegetative	8					220.01	1.6869	1.8719	0.3187		2.1906		1.2986	0.00851405	0.00850825
12	30	60	Vegetative	9					219.03	1.5283	1.6422	0.29		1.9322		1.26428	0.00743046	0.0074976
12	30	60	Vegetative	8					234.88	1.4095	1.7722	0.2084		1.9806		1.40518	0.00723471	0.00754513
12	30	60	Vegetative	8					285.39		2.1962	0.3823		2.5785			0.00734892	0.00769543
12	30	60	Vegetative	9					221.4	1.0839	1.4982	0.2467		1.7449		1.60983	0.00551083	0.00676694
12	30	60	Vegetative	8					237.78	1.5899	1.8666	0.2652		2.1318		1.34084	0.00812348	0.00785011
12	30	140	Vegetative	8					244.7	1.8229	1.9401	0.4174		2.3575		1.29327	0.0092304	0.00792848
12	30	140	Vegetative	8					153.8	1.664	1.1347	0.2319		1.3666		0.821274	0.0061671	0.00737776
12	30	140	Vegetative	7					199.65	1.2869	1.5945	0.2716		1.8661		1.45007	0.00654418	0.00798648
12	30	140	Vegetative	8					251.33	1.7704	2.1025	0.4465		2.549		1.43979	0.00954192	0.0083655
12	30	140	Vegetative	8					228.87	2.1143	2.0128	0.3216		2.3344		1.1041	0.00982283	0.00879451
13	26	60	Vegetative	5					185.95	1.0565	1.0897	0.1838		1.2735		1.2054	0.00424525	0.00586018
13	26	60	Vegetative	3					143.53	1.125	1.2779	0.201		1.4789		1.31458	0.00530374	0.00890337
13	26	60	Vegetative	4					182.4	0.9311	1.2585	0.1879		1.4464		1.55343	0.00443745	0.00689967
13	26	60	Vegetative	4					146.29	1.2614	1.2096	0.2146		1.4242		1.12906	0.00559797	0.00826851
13	26	60	Vegetative	7					132.47	1.5481	1.6574	0.2801		1.9375		1.25153	0.00808117
13	26	140	Vegetative	6					161.34	1.3993	1.3636	0.1915		1.5551		1.11134	0.00650646	0.00845172
13	26	140	Vegetative	6					220.57	2.2636	2.101	0.2589		2.3599		1.04254	0.0107718	0.00952532
13	26	140	Vegetative	6					189.49	2.4509	1.8916	0.2552		2.1468		0.875923	0.0107185	0.00998258
13	26	140	Vegetative	6					236.49	2.066	2.1144	0.1794		2.2938		1.11026	0.0102125	0.00894076
13	26	140	Vegetative	4					183.89	1.3604	1.5715	0.124		1.6955		1.24632	0.00682816	0.00854587
13	30	60	Vegetative	3					160.18	1.0853	1.2759	0.1527		1.4286		1.31632	0.00496874	0.00796541
13	30	60	Vegetative	4					171.23	0.9351	1.2897	0.1802		1.4699		1.57192	0.00454698	0.00753197
13	30	60	Vegetative	4					184.43	1.257	1.3427	0.1382		1.4809		1.17812	0.00578165	0.00728027
13	30	60	Vegetative	5					187.85	0.9421	1.3404	0.196		1.5364		1.63082	0.00483368	0.00713548
13	30	60	Vegetative	4					143.44	1.435	1.2662	0.1985		1.4647		1.0207	0.00632847	0.00882738
13	30	140	Vegetative	6					173.45	1.685	1.5932	0.2378		1.831		1.08665	0.00816387	0.00918536
13	30	140	Vegetative	4					190.45	1.834	1.7987	0.2693		2.068		1.12759	0.00915592	0.00944447
13	30	140	Vegetative	7					186.08	2.2246		0.2502
13	30	140	Vegetative	4					169.54	1.952	1.706	0.2479		1.9539		1.00097	0.00916544	0.0100625
13	30	140	Vegetative	5					267.48	2.1506	2.3697	0.3679		2.7376		1.27295	0.011302	0.00885935
14	26	60	Vegetative	8					210.15	2.0886	1.7051	0.2573		1.9624		0.939577	0.00774668	0.00811373
14	26	60	Vegetative	8					247.24	2.3174	1.8952	0.3302		2.2254		0.9603	0.00883792	0.00766543
14	26	60	Vegetative	6					188.02	1.9994	1.5659	0.2369		1.8028		0.901671	0.00714303	0.00832837
14	26	60	Vegetative	9					205	2.1922	1.688	0.2348		1.9228		0.87711	0.00789597	0.00823415
14	26	60	Vegetative	6					167.02	1.3659	1.2713	0.1835		1.4548		1.06509	0.00429927	0.00761166
14	26	140	Vegetative	7					204.19	3.064	1.8557	0.1865		2.0422		0.666514	0.00995137	0.0090881
14	26	140	Vegetative	9					221.55	2.8298	1.8884	0.2557		2.1441		0.757686	0.00970135	0.00852358
14	26	140	Vegetative	8					226.47	3.0019	1.9851	0.2672		2.2523		0.750291	0.0102235	0.0087654
14	26	140	Vegetative	7					220.33	2.7592	2.1206	0.2545		2.3751		0.860793	0.0100036	0.00962465
14	26	140	Vegetative	8					215.2	2.9186	2.0001	0.2		2.2001		0.75382	0.00997465	0.00929414
14	30	60	Vegetative	8					169.49	1.9446	2.059	0.1674		2.2264		1.14491	0.0080247	0.0121482
14	30	60	Vegetative	8					168.01	1.213	1.2605	0.1045		1.365		1.12531	0.0034424	0.00750253
14	30	60	Vegetative	8					244.62	1.9705	2.2416	0.2029		2.4445		1.24055	0.00856615	0.0091636
14	30	60	Vegetative	6					208.82	1.1664	1.4683	0.0976		1.5659		1.34251	0.00399602	0.00703141
14	30	60	Vegetative	7					186.37	1.7615	1.6198	0.1455		1.7653		1.00216	0.00642694	0.00869131
14	30	140	Vegetative	9					205.87	2.5792	1.8172	0.1737		1.9909		0.771906	0.00889498	0.00882693
14	30	140	Vegetative	6					183.48	2.0364	1.6698	0.1313		1.8011		0.884453	0.00723104	0.00910072
14	30	140	Vegetative	8					222.22	1.6392	1.9463	0.1394		2.0857		1.27239	0.00694741	0.00875844
14	30	140	Vegetative	8					226.78	3.0627	2.1176	0.1596		2.2772		0.743527	0.0103776	0.00933768
14	30	140	Vegetative	9					232.98	3.0628	2.1811	0.2315		2.4126		0.787711	0.0106162	0.00936175
1	26	60	Flowering	9	5	2	2	20			8.2		6.281	8.2	14.481			0.00725101
1	26	60	Flowering	8	4	2	7	14			7.277		5.869	7.277	13.146			0.00690558
1	26	60	Flowering	7	4	2	3	15			7.816		5.227	7.816	13.043			0.00687749
1	26	60	Flowering	10	5	2	5	23			7.904		6.706	7.904	14.61			0.00728268
1	26	60	Flowering	8	4	2	3	20			7.695		5.983	7.695	13.678			0.00704726
1	26	60	Flowering	11	6	2	6	14			6.675		5.579	6.675	12.254			0.00665463
1	26	60	Flowering	7	4	2	0	14			7.828		3.586	7.828	11.414			0.00640102
1	26	60	Flowering	8	4	2	4	16			6.747		5.503	6.747	12.25			0.00665347
1	26	60	Flowering	9	4	2	5	18			6.858		5.437	6.858	12.295			0.00666656
1	26	60	Flowering	8	4	2	7	13			6.422		5.145	6.422	11.567			0.00644857
1	26	140	Flowering	8	4	2	2	16			6.222		4.528	6.222	10.75			0.00578957
1	26	140	Flowering	6	4	1	2	14			5.721		3.897	5.721	9.618			0.00725347
1	26	140	Flowering	9	5	2	7	24			7.688		7.806	7.688	15.494			0.00632064
1	26	140	Flowering	10	5	1	4	19			8.439		6.052	8.439	14.491			0.00618697
1	26	140	Flowering	10	6	3	11	15			6.181		6.589	6.181	12.77			0.00749249
1	26	140	Flowering	7	5	2	5	18			7.656		6.132	7.656	13.788			0.00707587
1	26	140	Flowering	10	6	1	3	17			6.833		4.327	6.833	11.16			0.00694045
1	26	140	Flowering	8	4	2	7	16			7.249		6.026	7.249	13.275			0.007153
1	26	140	Flowering	9	5	2	6	26			7.109		6.98	7.109	14.089			0.0070292
1	26	140	Flowering	7	4	2	5	19			6.926		6.683	6.926	13.609			0.00680194
1	30	60	Flowering	7	4	2	7	10			5.666		4.876	5.666	10.542			0.00611719
1	30	60	Flowering	9	4	2	5	16			7.398		5.647	7.398	13.045			0.00687803
1	30	60	Flowering	8	5	2	8	13			6.124		6.045	6.124	12.169			0.00662977
1	30	60	Flowering	11	5	2	3	15			9.241		4.997	9.241	14.238			0.00719057
1	30	60	Flowering	9	5	3	11	16			7.261		6.882	7.261	14.143			0.00616831
1	30	60	Flowering	8	5	2	7	9			5.81		4.884	5.81	10.694			0.00569208
1	30	60	Flowering	7	3	2	6	10			5.17		4.189	5.17	9.359			0.00740853
1	30	60	Flowering	7	5	2	8	14			8.391		6.743	8.391	15.134			0.00640696
1	30	60	Flowering	7	5	2	5	7			6.846		4.587	6.846	11.433			0.00704177
1	30	60	Flowering	10	5	2	7	17			7.773		5.884	7.773	13.657			0.00716666
1	30	140	Flowering	5	4	2	3	11			4.975		5.482	4.975	10.457			0.00608827
1	30	140	Flowering	7	5	2	4	10			6.228		4.877	6.228	11.105			0.006303
1	30	140	Flowering	7	5	2	7	9			5.717		5.616	5.717	11.333			0.00637558
1	30	140	Flowering	9	5	3	9	11			5.759		5.707	5.759	11.466			0.00608007
1	30	140	Flowering	8	4	2	5	9			5.799		4.634	5.799	10.433			0.0052602
1	30	140	Flowering	8	5	2	3	9			4.771		3.522	4.771	8.293			0.00662684
1	30	140	Flowering	9	3	2	2	7			7.01		5.149	7.01	12.159			0.00640071
1	30	140	Flowering	8	5	2	7	10			5.753		5.66	5.753	11.413			0.0055185
1	30	140	Flowering	6	4	2	5	7			5.039		3.876	5.039	8.915			0.00641725
1	30	140	Flowering	9	5	3	5	14			7.549		6.733	7.549	14.282			0.00720159
2	26	60	Flowering	10	6	2	6	12			5.335		4.552	5.335	9.887			0.00625993
2	26	60	Flowering	11	5	3	8	16			5.33		6.063	5.33	11.393			0.00639253
2	26	60	Flowering	12	6	2	7	8			5.883		4.378	5.883	10.261			0.00647238
2	26	60	Flowering	12	6	2	5	13			5.883		4.61	5.883	10.493			0.00714514
2	26	60	Flowering	13	7	2	7	16			6.895		5.773	6.895	12.668			0.00616253
2	26	60	Flowering	9	5	2	3	16			5.029		4.592	5.029	9.621			0.00617402
2	26	60	Flowering	11	5	3	6	21			6.47		6.8	6.47	13.27			0.00643922
2	26	60	Flowering	11	6	2	2	16			5.26		4.392	5.26	9.652			0.00676628
2	26	60	Flowering	12	6	2	5	14			5.697		4.699	5.697	10.396			0.00731095
2	26	60	Flowering	13	7	3	6	18			6.313		5.995	6.313	12.308			0.00704217
2	26	140	Flowering	12	6	2	3	20			6.77		5.005	6.77	11.775			0.00509808
2	26	140	Flowering	12	6	2	4	16			6.345		4.903	6.345	11.248			0.00706058
2	26	140	Flowering	9	6	1	3	7			4.353		2.538	4.353	6.891			0.00689286
2	26	140	Flowering	11	6	2	5	14			4.859		4.698	4.859	9.557			0.00629609
2	26	140	Flowering	11	7	3	5	18			6.329		5.547	6.329	11.876			0.00644922
2	26	140	Flowering	10	6	2	3	13			5.718		4.247	5.718	9.965			0.00606676
2	26	140	Flowering	11	7	2	3	14			4.749		4.228	4.749	8.977			0.00633043
2	26	140	Flowering	9	6	3	5	19			5.637		5.076	5.637	10.713			0.00709186
2	26	140	Flowering	13	8	3	5	17			5.348		4.735	5.348	10.083			0.00671435
2	26	140	Flowering	10	6	2	6	14			4.7		4.947	4.7	9.647			0.00649234
2	30	60	Flowering	10	5	4	3	21			6.433		5.9	6.433	12.333			0.00516027
2	30	60	Flowering	12	7	3	8	16			5.51		5.096	5.51	10.606			0.00667758
2	30	60	Flowering	11	7	5	7	22			5.383		5.808	5.383	11.191			0.00635842
2	30	60	Flowering	7	4	2	4	9			4.002		3.007	4.002	7.009			0.00660432
2	30	60	Flowering	10	6	4	8	14			4.089		4.776	4.089	8.865			0.00647705
2	30	60	Flowering	12	7	3	8	14			5.203		4.518	5.203	9.721			0.00594942
2	30	60	Flowering	13	7	4	9	23			6.688		6.904	6.688	13.592			0.00723018
2	30	60	Flowering	11	6	3	2	20			5.627		4.769	5.627	10.396			0.00602077
2	30	60	Flowering	11	7	3	2	17			5.848		4.193	5.848	10.041			0.00758623
2	30	60	Flowering	9	6	3	8	12			4.479		4.215	4.479	8.694			0.00687425
2	30	140	Flowering	13	8	5	11	16			6.734		5.973	6.734	12.707			0.00466764
2	30	140	Flowering	12	7	4	8	21			5.458		5.891	5.458	11.349			0.00614987
2	30	140	Flowering	10	6	3	3	17			6.061		5.296	6.061	11.357			0.00692818
2	30	140	Flowering	11	6	3	5	14			4.341		3.734	4.341	8.075			0.00567887
2	30	140	Flowering	10	7	4	7	19			4.84		4.98	4.84	9.82			0.00623113
2	30	140	Flowering	6	4	2	6	9			3.011		3.116	3.011	6.127			0.00635502
2	30	140	Flowering	8	6	3	4	16			4.937		4.452	4.937	9.389			0.00540095
2	30	140	Flowering	12	7	3	6	15			5.173		4.539	5.173	9.712			0.0069256
2	30	140	Flowering	10	6	3	3	13			3.937		3.548	3.937	7.485			0.00639553
2	30	140	Flowering	9	6	2	4	12			5.257		3.926	5.257	9.183			0.00733961
3	26	60	Flowering	6	4	2	6	9			5.45		5.704	5.45	11.154
3	26	60	Flowering	6	4	2	2	14			5.947		5.347	5.947	11.294			0.00565061
3	26	60	Flowering	7	3	1	3	7			6.168		4.006	6.168	10.174			0.00505472
3	26	60	Flowering	8	3	2	3	14			6.111		5.823	6.111	11.934			0.00576759
3	26	60	Flowering	8	4	2	4	11			6.016		5.158	6.016	11.174			0.00633948
3	26	60	Flowering	7	4	2	3	11			5.02		4.708	5.02	9.728			0.00596341
3	26	60	Flowering	7	3	1	3	7			4.597		3.942	4.597	8.539			0.00600584
3	26	60	Flowering	7	4	1	4	10			5.993		4.537	5.993	10.53			0.00619332
3	26	60	Flowering	9	4	1	4	8			7.354		5.104	7.354	12.458			0.0059695
3	26	60	Flowering	6	6	0	0	0			4.603			4.603				0.00549814
3	26	140	Flowering	8	3	2	8	8			5.38		6.415	5.38	11.795			0.0047843
3	26	140	Flowering	9	4	2	5	11			5.41		5.68	5.41	11.09			0.0060971
3	26	140	Flowering	8	4	2	5	9			4.997		4.855	4.997	9.852			0.00566768
3	26	140	Flowering	8	4	2	5	12			6.006		6.085	6.006	12.091			0.00601037
3	26	140	Flowering	8	4	2	4	13			5.733		5.703	5.733	11.436			0.00580561
3	26	140	Flowering	7	3	1	4	6			4.534		3.621	4.534	8.155			0.00541235
3	26	140	Flowering	8	3	2	6	8			5.161		5.746	5.161	10.907			0.00609271
3	26	140	Flowering	10	4	1	4	8			7.087		5.02	7.087	12.107			0.00590768
3	26	140	Flowering	8	4	2	3	12			5.482		5.138	5.482	10.62			0.00575033
3	26	140	Flowering	8	3	1	3	7			6.801		3.838	6.801	10.639			0.00566174
3	30	60	Flowering	7	3	1	3	6			3.992		3.349	3.992	7.341			0.00443495
3	30	60	Flowering	7	3	1	4	5			3.813		3.481	3.813	7.294			0.00441361
3	30	60	Flowering	8	4	2	5	9			5.162		4.827	5.162	9.989			0.00545824
3	30	60	Flowering	8	4	2	6	13			6.737		7.02	6.737	13.757			0.00652157
3	30	60	Flowering	8	2	2	7	5			3.91		4.551	3.91	8.461			0.00490668
3	30	60	Flowering	8	4	2	3	12			5.692		5.239	5.692	10.931			0.00575763
3	30	60	Flowering	9	5	2	7	8			5.916		5.832	5.916	11.748			0.0059971
3	30	60	Flowering	9	3	2	6	11			6.219		6.455	6.219	12.674			0.00624916
3	30	60	Flowering	7	4	2	3	9			5.574		4.206	5.574	9.78			0.00538799
3	30	60	Flowering	9	4	2	6	11			5.859		6.206	5.859	12.065			0.00608556
3	30	140	Flowering	10	5	2	2	16			5.539		5.482	5.539	11.021			0.00465767
3	30	140	Flowering	9	5	2	4	14			6.633		6.184	6.633	12.817			0.00578487
3	30	140	Flowering	9	4	2	9	10			6.295		7.168	6.295	13.463			0.00628643
3	30	140	Flowering	9	4	2	5	13			6.58		6.095	6.58	12.675			0.0064498
3	30	140	Flowering	9	5	2	3	13			6.623		5.257	6.623	11.88			0.00624942
3	30	140	Flowering	8	5	2	2	15			5.946		5.466	5.946	11.412			0.00603422
3	30	140	Flowering	7	5	1	1	10			4.897		2.953	4.897	7.85			0.0059007
3	30	140	Flowering	8	4	2	7	6			4.294		4.272	4.294	8.566			0.00494766
3	30	140	Flowering	8	5	2	6	11			5.836		6.34	5.836	12.176			0.00611598
3	30	140	Flowering	9	4	2	6	10			5.087		6.056	5.087	11.143			0.00582145
4	26	60	Flowering	7	4	2	2	17	565.77	7.834	7.169	1.197	4.712	7.169	11.881	1.06791		0.00624892
4	26	60	Flowering	7	4	2	2	19	624.48	9.699	7.895	1.542	5.581	7.895	13.476	0.972987		0.00692177
4	26	60	Flowering	6	4	2	4	13	554.22	5.51	6.386	1.202	4.698	6.386	11.084	1.37713		0.00739534
4	26	60	Flowering	6	3	2	5	11	486.98	6.521	5.817	1.008	4.378	5.817	10.195	1.04662		0.00666072
4	26	60	Flowering	7	4	2	4	20	602.84	8.576	7.436	1.398	5.911	7.436	13.347	1.03008		0.00634642
4	26	60	Flowering	7	3	1	0	8	573.38		6.947		2.987	6.947	9.934			0.00735918
4	26	60	Flowering	6	3	2	2	11	483.57		4.951		3.038	4.951	7.989			0.00542975
4	26	60	Flowering	7	4	2	2	14	560.21		6.329		4.279	6.329	10.608			0.0064957
4	26	60	Flowering	7	4	2	5	12	594.16		7.262		5.031	7.262	12.293			0.00704992
4	26	60	Flowering	8	4	2	3	15	716.55		8.525		6.099	8.525	14.624			0.00770268
4	26	140	Flowering	8	2	2	4	17	680.96	6.976	8.477	1.267	5.25	8.477	13.727	1.39679		0.00709148
4	26	140	Flowering	7	4	2	9	10	543.18	8.387	7.008	1.033	5.53	7.008	12.538	0.958746		0.0067679
4	26	140	Flowering	7	4	2	7	13	548.85	7.427	7.288	1.307	6.173	7.288	13.461	1.15726		0.00702159
4	26	140	Flowering	8	4	2	8	16	741.12	9.775	9.209	1.344	6.617	9.209	15.826	1.07959		0.00759965
4	26	140	Flowering	7	5	2	5	9	483.64	4.623	5.267	0.838	3.675	5.267	8.942	1.32057		0.00556074
4	26	140	Flowering	7	3	2	7	10	597.86		8.467		7.039	8.467	15.506			0.0075267
4	26	140	Flowering	9	5	2	7	15	677.95		7.832		5.681	7.832	13.513			0.00703536
4	26	140	Flowering	7	4	2	4	11	498.59		6.153		5.209	6.153	11.362			0.00641616
4	26	140	Flowering	8	4	2	4	17	648.18		8.503		6.365	8.503	14.868			0.00737664
4	26	140	Flowering	6	4	2	7	10	589.14		8.024		5.881	8.024	13.905			0.00713749
4	30	60	Flowering	6	4	2	3	10	473.43	4.611	5.126	0.793	3.418	5.126	8.544	1.28367		0.00533791
4	30	60	Flowering	7	4	2	5	10	482.06	4.38	5.526	0.799	4.008	5.526	9.534	1.44406		0.00553655
4	30	60	Flowering	8	4	2	4	9	547.25	4.038	5.872	0.908	3.699	5.872	9.571	1.67905		0.00593814
4	30	60	Flowering	6	3	2	5	19	601.37	7.634	7.302	1.053	5.297	7.302	12.599	1.09445		0.00595233
4	30	60	Flowering	5	5	1	4	11	419.64	3.849	5.184	0.814	2.909	5.184	8.093	1.55833		0.00695922
4	30	60	Flowering	8	4	3	2	17	639.95		7.594		5.326	7.594	12.92			0.006188
4	30	60	Flowering	6	4	2	7	8	498.44		5.909		4.298	5.909	10.207			0.00576023
4	30	60	Flowering	6	4	2	7	8	406.92		4.802		4.28	4.802	9.082			0.00653297
4	30	60	Flowering	7	3	2	3	15	592.05		6.822		4.393	6.822	11.215			0.00542114
4	30	60	Flowering	6	4	2	7	5	450.84		4.976		3.303	4.976	8.279			0.00705138
4	30	140	Flowering	7	4	3	3	15	583.97	6.908	7.868	1.15	5.352	7.868	13.22	1.30544		0.00678155
4	30	140	Flowering	7	4	2	5	15	607.67	8.327	7.469	1.346	5.117	7.469	12.586	1.0586		0.00704328
4	30	140	Flowering	7	4	2	7	17	580.45	8.785	7.553	1.267	5.99	7.553	13.543	1.00398		0.00670323
4	30	140	Flowering	7	4	2	6	10	653.87	6.865	7.848	1.341	4.465	7.848	12.313	1.33853		0.00595941
4	30	140	Flowering	7	3	2	3	13	545.98	6.289	6.666	1.048	3.332	6.666	9.998	1.22659		0.00697862
4	30	140	Flowering	7	4	2	6	15	640.57		8.106		5.194	8.106	13.3			0.00604796
4	30	140	Flowering	7	4	2	5	10	521.89		6.438		3.811	6.438	10.249			0.00645958
4	30	140	Flowering	8	5	2	10	8	575.84		6.717		4.784	6.717	11.501			0.00740154
4	30	140	Flowering	7	4	2	6	16	678.56		9.016		5.956	9.016	14.972			0.00668083
4	30	140	Flowering	6	4	2	8	10	482.84		6.365		5.871	6.365	12.236			0.00695707
5	26	60	Flowering	6	3	1	3	4			4.038		2.475	4.038	6.513			0.00529038
5	26	60	Flowering	6	6	1	2	12			3.916		3.938	3.916	7.854			0.00595904
5	26	60	Flowering	5	3	2	1	13			5.678		3.992	5.678	9.67			0.00622618
5	26	60	Flowering	5	2	1	2	7			5.293		3.171	5.293	8.464			0.00565596
5	26	60	Flowering	6	3	2	4	14			5.428		5.13	5.428	10.558			0.00670191
5	26	60	Flowering	6	3	2	2	12			5.63		3.746	5.63	9.376			0.00701568
5	26	60	Flowering	6	3	2	7	7			6.31		4.771	6.31	11.081			0.00659165
5	26	60	Flowering	6	2	2	3	7			3.506		3.114	3.506	6.62			0.00718836
5	26	60	Flowering	6	2	1	3	4			4.806		2.409	4.806	7.215			0.00534858
5	26	60	Flowering	7	4	2	3	11			6.858		4.538	6.858	11.396			0.00728846
5	26	140	Flowering	6	4	2	3	9			5.762		3.65	5.762	9.412			0.00605492
5	26	140	Flowering	6	3	2	8	5			6.025		5.689	6.025	11.714			0.00657216
5	26	140	Flowering	6	3	1	2	10			5.101		3.316	5.101	8.417			0.00718661
5	26	140	Flowering	7	4	2	3	13			5.954		4.566	5.954	10.52			0.00671754
5	26	140	Flowering	6	3	1	3	9			5.843		3.921	5.843	9.764			0.00644423
5	26	140	Flowering	6	4	2	7	5			5.764		4.695	5.764	10.459			0.00720659
5	26	140	Flowering	6	4	1	2	15			7.635		4.012	7.635	11.647			0.00683201
5	26	140	Flowering	6	6	1	2	7			5.931		4.249	5.931	10.18			0.00681174
5	26	140	Flowering	7	4	2	4	13			7.848		5.864	7.848	13.712			0.00775533
5	26	140	Flowering	7	4	2	7	7			7.097		6.75	7.097	13.847			0.00778946
5	30	60	Flowering	6	2	3	2	15			5.544		4.335	5.544	9.879			0.00564649
5	30	60	Flowering	6	3	2	4	13			5.603		4.501	5.603	10.104			0.00669142
5	30	60	Flowering	6	3	2	7	11			5.474		5.163	5.474	10.637			0.00687054
5	30	60	Flowering	6	3	2	4	9			5.933		4.346	5.933	10.279			0.00675126
5	30	60	Flowering	5	3	3	2	14			4.995		3.617	4.995	8.612			0.00616212
5	30	60	Flowering	6	3	1	0	10			5.149		2.337	5.149	7.486			0.00557739
5	30	60	Flowering	6	4	2	4	7			4.64		4.04	4.64	8.68			0.00743956
5	30	60	Flowering	5	3	2	0	12			4.728		2.611	4.728	7.339			0.00661296
5	30	60	Flowering	7	4	2	8	13			6.154		6.37	6.154	12.524			0.00613472
5	30	60	Flowering	6	3	3	4	16			5.656		5.752	5.656	11.408			0.00711436
5	30	140	Flowering	7	5	2	8	12			7.341		6.129	7.341	13.47			0.00687661
5	30	140	Flowering	7	5	2	7	7			6.319		5.096	6.319	11.415			0.00751011
5	30	140	Flowering	8	4	1	2	8			7.779		3.402	7.779	11.181			0.00694706
5	30	140	Flowering	7	4	2	7	7			5.477		4.687	5.477	10.164			0.00655224
5	30	140	Flowering	7	5	2	4	18			6.83		5.316	6.83	12.146			0.00715819
5	30	140	Flowering	8	4	2	8	18			8.102		8.266	8.102	16.368			0.00817291
5	30	140	Flowering	7	4	2	7	8			7.63		5.47	7.63	13.1			0.00741537
5	30	140	Flowering	5	3	2	5	10			4.734		5.043	4.734	9.777			0.0064202
5	30	140	Flowering	7	5	2	3	13			7.447		5.016	7.447	12.463			0.00724582
5	30	140	Flowering	7	4	2	4	9			7.164		4.469	7.164	11.633			0.00701141
6	26	60	Flowering	6	3	1	2	4	224.19	4.577	3.049	0.594	1.886	3.049	4.935	0.795936		0.00337493
6	26	60	Flowering	6	3	2	6	10	310.09	5.208	3.664	0.62	3.963	3.664	7.627	0.822581		0.00421167
6	26	60	Flowering	6	4	2	2	12	398.1	7.644	4.901	0.733	3.267	4.901	8.168	0.737049		0.00472692
6	26	60	Flowering	8	4	2	2	11	372.81	6.869	4.678	0.713	3.801	4.678	8.479	0.78483		0.00493975
6	26	60	Flowering	6	3	1	1	7	319.15	7.07	3.868	0.672	2.593	3.868	6.461	0.64215		0.0050558
6	26	60	Flowering	6	3	2	7	6	316.86		3.94		4.028	3.94	7.968			0.00486276
6	26	60	Flowering	6	3	2	2	10	322.36		3.848		3.06	3.848	6.908			0.00441943
6	26	60	Flowering	6	3	2	4	8	279.75		3.654		2.728	3.654	6.382			0.00417347
6	26	60	Flowering	5	2	2	5	9	257.72		3.188		3.601	3.188	6.789			0.00436546
6	26	60	Flowering	5	2	2	4	7	209.74		2.784		2.318	2.784	5.102			0.00347828
6	26	140	Flowering	8	3	2	10	7	362.23	7.065	4.841	0.932	5.743	4.841	10.584	0.817127		0.00429514
6	26	140	Flowering	9	4	2	3	11	399.27	7.901	5.293	0.794	3.732	5.293	9.025	0.770409		0.00574447
6	26	140	Flowering	6	3	1	2	7	287.35	5.964	4.099	0.807	2.538	4.099	6.637	0.822602		0.00524961
6	26	140	Flowering	7	5	2	6	10	326.24	6.179	4.282	0.855	4.654	4.282	8.936	0.831364		0.00521883
6	26	140	Flowering	6	4	2	4	10	332.59	6.159	4.436	0.764	4.171	4.436	8.607	0.844293		0.00510233
6	26	140	Flowering	7	4	2	9	7	370.99		4.805		4.604	4.805	9.409			0.00537901
6	26	140	Flowering	8	4	2	10	4	266.86		3.618		5.005	3.618	8.623			0.0051081
6	26	140	Flowering	7	3	2	5	8	311.9		3.777		3.81	3.777	7.587			0.00471059
6	26	140	Flowering	7	4	2	8	3	301.26		3.845		3.248	3.845	7.093			0.0045015
6	26	140	Flowering	7	3	2	4	7	299.16		4.076		3.321	4.076	7.397			0.00463183
6	30	60	Flowering	7	4	2	5	17	381.62	7.76	4.686	0.882	4.791	4.686	9.477	0.717526		0.00540138
6	30	60	Flowering	7	3	2	5	11	288.31	5.247	3.565	0.597	4.047	3.565	7.612	0.793215		0.00472081
6	30	60	Flowering	7	3	2	2	9	347.92	3.264	3.715	0.572	2.844	3.715	6.559	1.31342		0.00425843
6	30	60	Flowering	7	4	2	0	14	319.96	5.034	3.918	0.683	2.964	3.918	6.882	0.913985		0.00440772
6	30	60	Flowering	8	4	2	4	12	346.38	6.411	4.07	0.655	3.667	4.07	7.737	0.737015		0.00477139
6	30	60	Flowering	5	3	2	3	8	232.4		2.654		2.717	2.654	5.371			0.00363785
6	30	60	Flowering	7	4	2	1	12	266.03		3.192		2.68	3.192	5.872			0.00391481
6	30	60	Flowering	9	4	2	0	0	290.96		3.773			3.773
6	30	60	Flowering	7	4	2	2	13	324.87		4.108		3.932	4.108	8.04			0.0048907
6	30	60	Flowering	8	4	2	2	12	348.23		4.269		3.524	4.269	7.793			0.00479379
6	30	140	Flowering	8	4	2	5	16	361.36	7.96	4.701	0.758	4.806	4.701	9.507	0.685804		0.00541119
6	30	140	Flowering	7	4	2	6	15	315.17	8.09	4.184	0.717	4.668	4.184	8.852	0.60581		0.0051895
6	30	140	Flowering	7	3	2	0	12	345.29	5.484	4.425	0.925	2.965	4.425	7.39	0.975565		0.00462889
6	30	140	Flowering	8	5	2	5	15	396.25	5.917	4.92	0.86	4.803	4.92	9.723	0.976846		0.00548096
6	30	140	Flowering	7	4	2	2	13	280.5	4.525	3.746	0.725	3.646	3.746	7.392	0.988066		0.00462973
6	30	140	Flowering	8	4	2	4	14	349.82		4.515		4.699	4.515	9.214			0.00531397
6	30	140	Flowering	7	4	2	2	11	304.98		4.062		2.571	4.062	6.633			0.00429327
6	30	140	Flowering	7	4	2	3	11	283.37		3.659		3.194	3.659	6.853			0.0043946
6	30	140	Flowering	9	5	2	4	14	418.62		4.94		4.515	4.94	9.455			0.00539416
6	30	140	Flowering	8	4	2	5	13	363.88		4.967		5.042	4.967	10.009			0.00557099
7	26	60	Flowering	8	8	2	6	10			5.057		3.483	5.057	8.54			0.0053246
7	26	60	Flowering	8	4	3	8	18			5.569		5.291	5.569	10.86			0.00620491
7	26	60	Flowering	8	3	3	7	18			5.073		4.742	5.073	9.815			0.00583431
7	26	60	Flowering	9	4	3	11	19			5.387		5.342	5.387	10.729			0.00616046
7	26	60	Flowering	9	5	3	12	21			5.52		6.097	5.52	11.617			0.00645174
7	26	60	Flowering	10	5	4	15	19			6.9		7.299	6.9	14.199			0.00708303
7	26	60	Flowering	8	4	3	11	18			6.799		7.003	6.799	13.802			0.00672974
7	26	60	Flowering	10	5	3	8	21			6.195		6.338	6.195	12.533			0.00628861
7	26	60	Flowering	8	4	3	8	20			5.96		5.151	5.96	11.111			0.0066308
7	26	60	Flowering	7	5	3	12	17			6.105		6.094	6.105	12.199			0.00718691
7	26	140	Flowering	9	5	3	5	30			7.14		7.204	7.14	14.344			0.00741424
7	26	140	Flowering	10	5	3	10	22			6.922		6.699	6.922	13.621			0.0072198
7	26	140	Flowering	10	5	4	6	27			6.039		5.806	6.039	11.845			0.00690054
7	26	140	Flowering	10	5	3	3	30			6.513		5.999	6.513	12.512			0.00704813
7	26	140	Flowering	10	5	4	7	31			7.632		7.83	7.632	15.462			0.00709807
7	26	140	Flowering	9	5	3	4	26			6.949		6.064	6.949	13.013			0.00711996
7	26	140	Flowering	9	4	3	4	33			6.994		6.193	6.994	13.187			0.00702321
7	26	140	Flowering	9	6	3	1	25			7.25		6.014	7.25	13.264			0.00699958
7	26	140	Flowering	9	5	3	3	24			7.511		5.416	7.511	12.927			0.00669459
7	26	140	Flowering	9	5	3	8	24			6.569		6.277	6.569	12.846			0.00769639
7	30	60	Flowering	11	5	3	10	22			7.474		6.869	7.474	14.343			0.00651736
7	30	60	Flowering	10	5	3	10	23			7.107		6.458	7.107	13.565			0.00722387
7	30	60	Flowering	10	6	4	13	22			6.265		6.375	6.265	12.64			0.00701959
7	30	60	Flowering	9	5	4	8	27			6.057		6.331	6.057	12.388			0.00609883
7	30	60	Flowering	9	5	3	11	17			5.182		5.368	5.182	10.55			0.00657055
7	30	60	Flowering	10	4	2	7	20			5.951		5.876	5.951	11.827			0.00676088
7	30	60	Flowering	8	4	4	5	20			6.694		5.136	6.694	11.83			0.00668712
7	30	60	Flowering	10	5	4	14	26			7.411		8.016	7.411	15.427			0.00651829
7	30	60	Flowering	9	5	4	11	26			6.579		6.98	6.579	13.559			0.00749075
7	30	60	Flowering	8	4	3	7	25			6.638		5.362	6.638	12			0.00701797
7	30	140	Flowering	10	6	3	11	19			6.858		6.349	6.858	13.207			0.00524832
7	30	140	Flowering	9	5	3	5	13			7.094		5.312	7.094	12.406			0.00692162
7	30	140	Flowering	10	5	5	13	22			6.594		8.603	6.594	15.197			0.00669244
7	30	140	Flowering	9	5	3	11	18			5.522		6.598	5.522	12.12			0.006607
7	30	140	Flowering	9	5	3	9	20			5.425		5.711	5.425	11.136			0.00629684
7	30	140	Flowering	10	6	3	9	23			6.384		6.414	6.384	12.798			0.00680639
7	30	140	Flowering	10	6	3	9	21			7.191		6.148	7.191	13.339			0.00695805
7	30	140	Flowering	8	5	3	9	19			6.995		5.962	6.995	12.957			0.00685162
7	30	140	Flowering	8	5	1	3	7			5.55		2.814	5.55	8.364			0.00696381
7	30	140	Flowering	9	4	3	7	22			7.05		6.31	7.05	13.36			0.00743572
8	26	60	Flowering	7	4	2	4	10			5.062		4.283	5.062	9.345			0.00555233
8	26	60	Flowering	7	3	1	4	12			5.588		4.286	5.588	9.874			0.00443914
8	26	60	Flowering	7	3	1	4	7			3.935		3.183	3.935	7.118			0.00536504
8	26	60	Flowering	8	4	2	3	12			6.083		4.244	6.083	10.327			0.0057049
8	26	60	Flowering	9	5	2	6	6			5.361		4.154	5.361	9.515			0.00542636
8	26	60	Flowering	9	4	2	5	20			6.418		6.839	6.418	13.257			0.00655444
8	26	60	Flowering	8	4	2	3	11			4.369		4.075	4.369	8.444			0.00502019
8	26	60	Flowering	7	7	2	6	8			5.297		4.615	5.297	9.912			0.0055654
8	26	60	Flowering	9	3	2	2	17			7.71		5.152	7.71	12.862			0.00645156
8	26	60	Flowering	9	4	3	4	28			5.895		7.108	5.895	13.003			0.00648864
8	26	140	Flowering	8	3	2	7	11			5.654		5.535	5.654	11.189			0.00612104
8	26	140	Flowering	9	5	2	5	12			6.457		5.396	6.457	11.853			0.00394802
8	26	140	Flowering	9	5	2	2	15			6.016		4.621	6.016	10.637			0.00597759
8	26	140	Flowering	9	4	1	3	19			6.373		5.298	6.373	11.671			0.00617368
8	26	140	Flowering	7	5	2	5	10			4.897		4.516	4.897	9.413			0.00580551
8	26	140	Flowering	8	3	2	4	11			5.502		4.931	5.502	10.433			0.0053897
8	26	140	Flowering	9	4	2	4	12			5.68		5.243	5.68	10.923			0.00573964
8	26	140	Flowering	8	4	2	6	7			5.01		4.463	5.01	9.473			0.00589575
8	26	140	Flowering	6	3	1	3	6			3.602		2.559	3.602	6.161			0.00541131
8	26	140	Flowering	8	3	3	3	17			6.526		5.736	6.526	12.262			0.00628906
8	30	60	Flowering	8	4	2	3	10			5.04		4.172	5.04	9.212			0.00519265
8	30	60	Flowering	8	4	3	6	24			5.781		7.277	5.781	13.058			0.0059435
8	30	60	Flowering	9	4	2	4	12			5.849		5.699	5.849	11.548			0.00597214
8	30	60	Flowering	9	4	2	7	15			5.323		6.325	5.323	11.648			0.00547595
8	30	60	Flowering	8	3	2	6	10			4.964		5.068	4.964	10.032			0.00515602
8	30	60	Flowering	9	4	2	7	8			4.541		4.57	4.541	9.111			0.00635685
8	30	60	Flowering	9	5	2	4	22			6.789		6.289	6.789	13.078			0.00511972
8	30	60	Flowering	9	4	2	3	12			4.724		4.288	4.724	9.012			0.00630358
8	30	60	Flowering	9	4	2	5	14			6.386		6.484	6.386	12.87			0.0047327
8	30	60	Flowering	8	4	2	6	9			3.788		4.233	3.788	8.021			0.00635176
8	30	140	Flowering	9	5	2	1	20			7.407		5.926	7.407	13.333			0.00657388
8	30	140	Flowering	8	4	2	5	10			4.651		4.699	4.651	9.35			0.00536686
8	30	140	Flowering	8	4	2	1	14			5.872		4.539	5.872	10.411			0.00573246
8	30	140	Flowering	8	5	2	1	14			5.237		4.208	5.237	9.445			0.00540124
8	30	140	Flowering	8	5	2	5	15			5.179		5.797	5.179	10.976			0.00591221
8	30	140	Flowering	8	5	3	3	19			7.3		6.121	7.3	13.421			0.00602438
8	30	140	Flowering	7	2	2	6	18			5.685		5.659	5.685	11.344			0.0053063
8	30	140	Flowering	9	4	2	4	10			4.948		4.237	4.948	9.185			0.00585061
8	30	140	Flowering	10	5	2	4	13			5.776		5.003	5.776	10.779			0.00622833
8	30	140	Flowering	9	3	2	3	16			6.799		5.246	6.799	12.045			0.00659626
9	26	60	Flowering	8	5	1	2	11			4.77		3.146	4.77	7.916			0.00582829
9	26	60	Flowering	7	2	1	0	9			4.412		2.755	4.412	7.167			0.0054733
9	26	60	Flowering	6	3	2	2	12			3.965		3.126	3.965	7.091			0.0045947
9	26	60	Flowering	6	3	1	0	7			3.64		1.964	3.64	5.604			0.00602789
9	26	60	Flowering	6	4	1	2	9			5.296		3.075	5.296	8.371			0.00561161
9	26	60	Flowering	8	4	1	3	9			4.271		3.179	4.271	7.45			0.00543522
9	26	60	Flowering	9	4	2	4	18			5.981		5.054	5.981	11.035			0.00701467
9	26	60	Flowering	7	5	2	2	15			5.074		3.997	5.074	9.071			0.00631471
9	26	60	Flowering	7	3	2	4	15			3.883		4.137	3.883	8.02			0.00587491
9	26	60	Flowering	6	3	2	2	16			4.474		3.97	4.474	8.444			0.0060589
9	26	140	Flowering	8	5	1	8	19			5.595		6.709	5.595	12.304			0.00740343
9	26	140	Flowering	7	4	2	0	14			5.785		2.799	5.785	8.584			0.00574938
9	26	140	Flowering	9	5	1	1	9			5.296		2.447	5.296	7.743			0.00667612
9	26	140	Flowering	9	4	1	3	18			5.574		4.463	5.574	10.037			0.00633904
9	26	140	Flowering	8	4	2	3	16			5.429		3.971	5.429	9.4			0.00611763
9	26	140	Flowering	8	2	1	2	12			5.546		3.587	5.546	9.133			0.00644195
9	26	140	Flowering	8	4	2	5	19			5.303		4.892	5.303	10.195			0.00673191
9	26	140	Flowering	7	5	2	0	16			4.912		3.597	4.912	8.509			0.00608629
9	26	140	Flowering	7	4	2	4	13			4.793		4.136	4.793	8.929			0.00625836
9	26	140	Flowering	8	5	2	7	7			5.059		3.559	5.059	8.618			0.00613175
9	30	60	Flowering	8	5	3	5	21			5.78		5.526	5.78	11.306			0.00409363
9	30	60	Flowering	5	5	1	0	8			3.206		1.806	3.206	5.012			0.00671002
9	30	60	Flowering	7	4	2	2	17			5.766		4.854	5.766	10.62			0.00611585
9	30	60	Flowering	8	4	2	4	14			4.869		4.086	4.869	8.955			0.00619889
9	30	60	Flowering	8	4	2	5	15			4.693		4.478	4.693	9.171			0.00695269
9	30	60	Flowering	7	5	3	1	23			6.439		5.235	6.439	11.674			0.00658544
9	30	60	Flowering	8	5	3	3	23			5.963		5.55	5.963	11.513			0.00605897
9	30	60	Flowering	6	4	2	6	25			5.578		5.808	5.578	11.386			0.00692812
9	30	60	Flowering	7	4	2	6	19			4.912		5.335	4.912	10.247			0.00703972
9	30	60	Flowering	5	5	2	3	14			4.774		4.036	4.774	8.81			0.00699133
9	30	140	Flowering	7	4	2	5	16			5.644		5.053	5.644	10.697			0.00578886
9	30	140	Flowering	7	4	2	7	15			3.624		4.55	3.624	8.174			0.00657483
9	30	140	Flowering	8	5	2	7	23			6.741		6.306	6.741	13.047			0.00565985
9	30	140	Flowering	6	4	2	2	13			4.02		3.426	4.02	7.446			0.00725032
9	30	140	Flowering	8	8	2	7	21			6.298		5.854	6.298	12.152			0.00534256
9	30	140	Flowering	8	4	2	6	16			5.985		5.249	5.985	11.234			0.00700861
9	30	140	Flowering	6	5	2	5	13			5.157		4.178	5.157	9.335			0.00674143
9	30	140	Flowering	8	4	2	7	17			6.289		6.062	6.289	12.351			0.00611159
9	30	140	Flowering	7	5	2	7	21			6.235		6.444	6.235	12.679			0.00706385
9	30	140	Flowering	7	4	1	4	15			4.744		3.746	4.744	8.49			0.007153
10	26	60	Flowering	8	5	2	6	18			6.304		5.059	6.304	11.363			0.00757353
10	26	60	Flowering	7	5	2	5	8			4.698		3.755	4.698	8.453			0.00648986
10	26	60	Flowering	8	5	2	1	12			4.93		2.899	4.93	7.829			0.00620896
10	26	60	Flowering	6	2	2	5	15			4.892		4.213	4.892	9.105			0.00676203
10	26	60	Flowering	8	4	2	5	15			6.514		3.913	6.514	10.427			0.00725864
10	26	60	Flowering	7	4	2	4	14			5.803		4.031	5.803	9.834			0.00704416
10	26	60	Flowering	8	4	2	4	15			4.503		3.544	4.503	8.047			0.00630956
10	26	60	Flowering	8	5	2	6	18			6.606		5.106	6.606	11.712			0.00768434
10	26	60	Flowering	8	4	2	0	18			5.809		3.318	5.809	9.127			0.00677087
10	26	60	Flowering	8	4	2	3	27			6.545		5.536	6.545	12.081			0.00779796
10	26	140	Flowering	8	5	2	6	18			5.874		5.285	5.874	11.159			0.00731949
10	26	140	Flowering	7	2	2	4	19			6.106		5.011	6.106	11.117			0.00730602
10	26	140	Flowering	7	4	3	6	25			6.705		5.79	6.705	12.495			0.00752169
10	26	140	Flowering	9	5	2	5	23			6.225		5.584	6.225	11.809			0.00708778
10	26	140	Flowering	7	5	2	4	24			5.594		4.864	5.594	10.458			0.00717848
10	26	140	Flowering	8	5	2	2	21			6.269		4.458	6.269	10.727			0.00636167
10	26	140	Flowering	6	5	2	1	13			5.292		3.242	5.292	8.534			0.00772335
10	26	140	Flowering	7	4	3	6	22			5.539		5.847	5.539	11.386			0.00739141
10	26	140	Flowering	9	5	3	6	25			7.394		7.134	7.394	14.528			0.00826174
10	26	140	Flowering	7	4	3	4	23			6.574		5.929	6.574	12.503			0.00772564
10	30	60	Flowering	6	2	2	0	15			4.601		3.234	4.601	7.835			0.00605647
10	30	60	Flowering	7	4	2	3	18			5.394		4.325	5.394	9.719			0.00682605
10	30	60	Flowering	7	4	2	4	22			5.642		4.432	5.642	10.074			0.00695417
10	30	60	Flowering	7	5	2	3	13			4.453		3.187	4.453	7.64			0.00596646
10	30	60	Flowering	6	4	2	5	14			4.126		3.553	4.126	7.679			0.00598464
10	30	60	Flowering	5	3	3	5	23			4.965		5.306	4.965	10.271			0.00689411
10	30	60	Flowering	6	3	2	5	17			5.294		4.612	5.294	9.906			0.00702334
10	30	60	Flowering	5	4	3	3	24			5.077		4.694	5.077	9.771			0.0068451
10	30	60	Flowering	8	5	3	4	23			6.155		4.807	6.155	10.962			0.00725588
10	30	60	Flowering	7	5	3	8	20			5.355		6.27	5.355	11.625			0.0074656
10	30	140	Flowering	6	5	2	2	11			4.16		2.639	4.16	6.799			0.00554995
10	30	140	Flowering	8	5	2	5	21			6.115		4.792	6.115	10.907			0.00723791
10	30	140	Flowering	7	4	2	4	22			6.052		4.738	6.052	10.79			0.00719939
10	30	140	Flowering	8	5	3	4	23			6.737		6.481	6.737	13.218			0.00706688
10	30	140	Flowering	7	4	3	8	24			6.182		5.83	6.182	12.012			0.00694139
10	30	140	Flowering	9	6	2	4	22			6.192		4.205	6.192	10.397			0.0067023
10	30	140	Flowering	8	5	2	4	17			5.864		4.174	5.864	10.038			0.00699261
10	30	140	Flowering	6	4	2	4	19			5.095		4.293	5.095	9.388			0.00711601
10	30	140	Flowering	9	5	2	4	20			5.855		4.328	5.855	10.183			0.00792425
10	30	140	Flowering	7	4	2	2	24			6.108		4.433	6.108	10.541			0.00758256
11	26	60	Flowering	10	5	2	5	25			5.611		2.954	5.611	8.565			0.00476568
11	26	60	Flowering	8	4	3	1	22			4.827		2.403	4.827	7.23			0.00554339
11	26	60	Flowering	10	5	2	4	19			6.089		3.058	6.089	9.147			0.00577818
11	26	60	Flowering	10	5	1	2	19			4.531		2.358	4.531	6.889			0.00448651
11	26	60	Flowering	11	5	3	4	25			5.249		3.353	5.249	8.602			0.00555713
11	26	60	Flowering	9	4	2	2	12			4.641		1.73	4.641	6.371			0.00610731
11	26	60	Flowering	10	5	2	5	32			5.219		3.379	5.219	8.598			0.00580851
11	26	60	Flowering	11	5	2	5	33			6.105		3.925	6.105	10.03			0.00493823
11	26	60	Flowering	10	5	2	2	31			6.251		2.974	6.251	9.225			0.00555879
11	26	60	Flowering	11	5	4	5	46			7.458		5.519	7.458	12.977			0.0070273
11	26	140	Flowering	9	4	3	4	30			5.193		3.777	5.193	8.97			0.00684638
11	26	140	Flowering	11	6	3	6	42			7.664		5.44	7.664	13.104			0.00672027
11	26	140	Flowering	13	5	2	3	50			7.237		5.099	7.237	12.336			0.00522797
11	26	140	Flowering	9	4	3	2	47			6.503		3.779	6.503	10.282			0.0057084
11	26	140	Flowering	10	6	2	4	41			7.321		4.587	7.321	11.908			0.00706208
11	26	140	Flowering	9	4	2	5	25			4.543		3.298	4.543	7.841			0.00619593
11	26	140	Flowering	10	5	3	3	35			5.477		3.711	5.477	9.188			0.00579416
11	26	140	Flowering	10	6	3	2	31			6.404		3.562	6.404	9.966			0.00608445
11	26	140	Flowering	8	4	3	4	19			4.203		2.553	4.203	6.756			0.00469606
11	26	140	Flowering	10	5	3	5	31			5.792		3.681	5.792	9.473			0.00590325
11	30	60	Flowering	12	5	3	6	43			6.729		4.277	6.729	11.006			0.00430915
11	30	60	Flowering	11	5	3	6	33			6.342		4.162	6.342	10.504			0.0062819
11	30	60	Flowering	10	5	3	4	34			6.501		3.678	6.501	10.179			0.00611924
11	30	60	Flowering	8	5	3	4	24			4.909		2.896	4.909	7.805			0.00600973
11	30	60	Flowering	11	6	3	4	35			7.138		3.914	7.138	11.052			0.00508443
11	30	60	Flowering	8	5	3	9	26			5.061		3.709	5.061	8.77			0.00629644
11	30	60	Flowering	11	6	4	8	40			6.5		5.184	6.5	11.684			0.0054906
11	30	60	Flowering	8	5	2	3	12			4.184		2.064	4.184	6.248			0.00705396
11	30	60	Flowering	11	5	4	5	35			6.112		4.213	6.112	10.325			0.0064902
11	30	60	Flowering	12	6	3	4	56			8.08		5.656	8.08	13.736			0.00605935
11	30	140	Flowering	9	5	3	5	30			4.405		3.153	4.405	7.558			0.0058793
11	30	140	Flowering	12	6	2	5	36			6.026		3.779	6.026	9.805			0.00497238
11	30	140	Flowering	8	5	3	7	46			5.032		5.098	5.032	10.13			0.00599292
11	30	140	Flowering	8	5	4	4	35			6.31		4.029	6.31	10.339			0.00400456
11	30	140	Flowering			3	3	27			2.968		2.757	2.968	5.725			0.00650507
11	30	140	Flowering	9	6	3	7	56			6.064		5.67	6.064	11.734			0.00678264
11	30	140	Flowering	11	5	3	9	52			6.996		5.711	6.996	12.707			0.00634279
11	30	140	Flowering	10	6	3	3	45			6.739		4.461	6.739	11.2			0.00632595
11	30	140	Flowering	11	7	3	5	46			6.34		4.806	6.34	11.146			0.00690522
11	30	140	Flowering	12	6	3	5	49			7.832		5.33	7.832	13.162			0.00606407
12	26	60	Flowering	8	2	2	6	18			5.093		3.161	5.093	8.254			0.00574733
12	26	60	Flowering	8	3	2	10	12			3.941		2.471	3.941	6.412			0.00486744
12	26	60	Flowering	9	4	2	7	22			5.342		3.631	5.342	8.973			0.00603834
12	26	60	Flowering	9	4	2	4	28			5.429		3.169	5.429	8.598			0.0058896
12	26	60	Flowering	10	4	2	6	14			4.876		2.814	4.876	7.69			0.00550072
12	26	60	Flowering	9	4	3	4	16			4.932		2.367	4.932	7.299			0.00577968
12	26	60	Flowering	10	4	2	7	15			5.487		2.844	5.487	8.331			0.0052858
12	26	60	Flowering	9	4	2	4	18			4.673		2.557	4.673	7.23			0.00628854
12	26	60	Flowering	10	4	2	4	24			6.206		3.435	6.206	9.641			0.00576417
12	26	60	Flowering	9	4	2	4	24			5.091		3.203	5.091	8.294			0.00531889
12	26	140	Flowering	11	4	2	12	19			5.364		6.768	5.364	12.132			0.00508723
12	26	140	Flowering	10	6	2	3	23			6.259		3.572	6.259	9.831			0.00663451
12	26	140	Flowering	9	4	1	4	11			4.469		1.891	4.469	6.36			0.00745286
12	26	140	Flowering	10	5	1	8	16			6.365		3.338	6.365	9.703			0.00668251
12	26	140	Flowering	10	4	3	9	26			6.086		4.366	6.086	10.452			0.00634024
12	26	140	Flowering	10	5	2	10	11			5.574		3.38	5.574	8.954			0.00574979
12	26	140	Flowering	10	6	2	3	20			4.802		2.819	4.802	7.621			0.00670443
12	26	140	Flowering	10	4	2	10	16			5.891		3.999	5.891	9.89			0.00686564
12	26	140	Flowering	9	4	3	4	23			6.201		3.214	6.201	9.415			0.00690688
12	26	140	Flowering	11	5	2	7	22			6.621		3.714	6.621	10.335			0.00652414
12	30	60	Flowering	9	4	3	7	20			4.838		3.442	4.838	8.28			0.00551564
12	30	60	Flowering	8	4	3	10	12			3.668		3.001	3.668	6.669			0.00557602
12	30	60	Flowering	9	5	3	8	25			5.618		3.937	5.618	9.555			0.00575829
12	30	60	Flowering	8	4	3	7	15			3.537		2.564	3.537	6.101			0.00500437
12	30	60	Flowering	10	4	2	8	11			4.809		2.914	4.809	7.723			0.00625732
12	30	60	Flowering	10	5	3	12	24			4.962		4.044	4.962	9.006			0.00469421
12	30	60	Flowering	9	4	3	10	19			4.795		3.682	4.795	8.477			0.00605114
12	30	60	Flowering	9	4	2	9	12			4.806		3.052	4.806	7.858			0.00584021
12	30	60	Flowering	9	4	3	7	31			5.578		4.301	5.578	9.879			0.00637351
12	30	60	Flowering	8	3	3	10	20			5.631		4.237	5.631	9.868			0.00636962
12	30	140	Flowering	11	5	3	5	35			6.89		4.598	6.89	11.488			0.00599085
12	30	140	Flowering	10	5	2	7	20			5.075		3.413	5.075	8.488			0.00668951
12	30	140	Flowering	6	5	2	9	29			5.927		4.395	5.927	10.322			0.00608183
12	30	140	Flowering	10	5	4	4	33			6.229		4.547	6.229	10.776			0.00707174
12	30	140	Flowering	9	5	3	4	37			6.373		4.472	6.373	10.845			0.00686603
12	30	140	Flowering	9	9	2	10	21			5.001		3.706	5.001	8.707			0.00629673
12	30	140	Flowering	8	8	3	5	27			5.338		3.909	5.338	9.247			0.00634811
12	30	140	Flowering	11	4	3	3	32			5.694		3.687	5.694	9.381			0.00642159
12	30	140	Flowering	8	4	3	4	35			5.357		4.219	5.357	9.576			0.0065129
12	30	140	Flowering	10	5	3	7	30			5.317		4.507	5.317	9.824			0.00684324
13	26	60	Flowering	7	3	2	23	1			3.895		3.058	3.895	6.953			0.00578592
13	26	60	Flowering	5	3	2	12	2			2.858		1.756	2.858	4.614			0.00424428
13	26	60	Flowering	5	3	2	9	1			2.472		1.274	2.472	3.746			0.00346079
13	26	60	Flowering	8	3	2	11	9			3.656		2.463	3.656	6.119			0.00530557
13	26	60	Flowering	6	3	2	13	0			2.952		2.157	2.952	5.109			0.00462739
13	26	60	Flowering	5	3	2	10	2			2.376		1.521	2.376	3.897			0.00360936
13	26	60	Flowering	5	5	2	12	9			3.598		2.846	3.598	6.444			0.00550012
13	26	60	Flowering	6	4	2	11	2			2.347		1.542	2.347	3.889			0.00360163
13	26	60	Flowering	6	3	2	14	8			3.925		2.859	3.925	6.784			0.00569342
13	26	60	Flowering	6	4	3	18	3			3.592		2.717	3.592	6.309			0.00542053
13	26	140	Flowering	4	2	2	7	12			3.07		1.967	3.07	5.037			0.00457403
13	26	140	Flowering	5	4	2	9	16			4.031		2.8	4.031	6.831			0.00571937
13	26	140	Flowering	4	2	2	7	16			4.565		2.907	4.565	7.472			0.00605656
13	26	140	Flowering	6	3	2	18	13			5.468		4.326	5.468	9.794			0.00707388
13	26	140	Flowering	5	3	2	9	14			4.844		3.476	4.844	8.32			0.00646069
13	26	140	Flowering	7	4	2	16	14			5.714		4.067	5.714	9.781			0.00706889
13	26	140	Flowering	6	3	3	13	18			4.548		3.732	4.548	8.28			0.00634972
13	26	140	Flowering	6	4	2	21	6			4.425		3.653	4.425	8.078			0.00598289
13	26	140	Flowering	5	4	2	12	9			4.433		2.894	4.433	7.327			0.00598648
13	26	140	Flowering	5	2	2	16	4			4.337		2.997	4.337	7.334			0.00644258
13	30	60	Flowering	4	4	2	12	10			3.557		2.62	3.557	6.177			0.00534103
13	30	60	Flowering	5	3	2	7	3			2.495		1.568	2.495	4.063			0.00376618
13	30	60	Flowering	5	4	2	11	13			4.241		3.308	4.241	7.549			0.0060951
13	30	60	Flowering	5	3	2	5	9			2.763		1.693	2.763	4.456			0.00411329
13	30	60	Flowering	5	3	2	10	5			2.883		1.806	2.883	4.689			0.00430489
13	30	60	Flowering	7	3	2	10	10			3.945		2.364	3.945	6.309			0.00542053
13	30	60	Flowering	7	3	2	10	18			4.847		3.213	4.847	8.06			0.00634134
13	30	60	Flowering	5	3	2	18	9			3.367		3.127	3.367	6.494			0.00552918
13	30	60	Flowering	5	2	2	16	8			3.357		2.807	3.357	6.164			0.00533311
13	30	60	Flowering	6	3	3	18	32			5.627		4.924	5.627	10.551			0.00735377
13	30	140	Flowering	6	5	1	9	12			4.782		2.68	4.782	7.462			0.00605153
13	30	140	Flowering	6	4	2	8	13			3.317		2.346	3.317	5.663			0.00526294
13	30	140	Flowering	6	3	1	6	11			4.007		2.043	4.007	6.05			0.00501442
13	30	140	Flowering	6	4	2	9	12			4.691		2.69	4.691	7.381			0.00601049
13	30	140	Flowering	5	4	2	7	19			3.715		2.833	3.715	6.548			0.00556031
13	30	140	Flowering	7	5	2	20	24			5.002		4.693	5.002	9.695			0.00703569
13	30	140	Flowering	5	4	2	9	19			4.243		2.946	4.243	7.189			0.00591141
13	30	140	Flowering	6	4	2	12	13			4.431		3.476	4.431	7.907			0.00626929
13	30	140	Flowering	5	3	2	11	20			3.734		3.371	3.734	7.105			0.00586722
13	30	140	Flowering	6	4	2	6	15			4.473		2.872	4.473	7.345			0.00599211
14	26	60	Flowering	9	4	2	6	30			4.773		2.954	4.773	7.727			0.00577076
14	26	60	Flowering	8	3	2	1	19			3.595		1.852	3.595	5.447			0.00548556
14	26	60	Flowering	9	4	2	6	18			4.807		2.767	4.807	7.574			0.00417106
14	26	60	Flowering	8	4	2	3	25			5.263		2.839	5.263	8.102			0.00541037
14	26	60	Flowering	9	4	1	5	21			5.605		2.731	5.605	8.336			0.00566372
14	26	60	Flowering	8	4	2	5	23			4.885		3.131	4.885	8.016			0.0056236
14	26	60	Flowering	8	4	2	14	27			4.97		3.246	4.97	8.216			0.00571625
14	26	60	Flowering	6	3	2	0	19			3.057		1.496	3.057	4.553			0.00349708
14	26	60	Flowering	9	4	2	2	20			4.185		2.01	4.185	6.195			0.00465481
14	26	60	Flowering	9	4	2	3	20			3.39		2	3.39	5.39			0.00413152
14	26	140	Flowering	9	4	2	2	14			5.21		2.126	5.21	7.336			0.00574042
14	26	140	Flowering	7	4	1	3	20			4.331		3.938	4.331	8.269			0.00464387
14	26	140	Flowering	8	5	2	3	17			4.391		1.418	4.391	5.809			0.00529034
14	26	140	Flowering	9	4	2	16	10			4.61		2.288	4.61	6.898			0.00441296
14	26	140	Flowering	9	5	2	7	33			5.31		3.526	5.31	8.836			0.00505891
14	26	140	Flowering	10	5	1	0	10			4.967		1.21	4.967	6.177			0.00598975
14	26	140	Flowering	10	6	2	12	19			5.249		3.778	5.249	9.027			0.00607014
14	26	140	Flowering	10	5	3	15	50			5.853		4.75	5.853	10.603			0.00575947
14	26	140	Flowering	10	5	2	0	12			5.695		2.616	5.695	8.311			0.00667509
14	26	140	Flowering	9	5	3	7	36			6.261		4.242	6.261	10.503			0.00663947
14	30	60	Flowering	8	4	4	5	41			4.729		3.21	4.729	7.939			0.00395792
14	30	60	Flowering	9	4	3	6	31			4.378		2.959	4.378	7.337			0.00350122
14	30	60	Flowering	9	3	2	0	23			3.843		1.597	3.843	5.44			0.00502631
14	30	60	Flowering	7	4	4	0	47			4.521		3.363	4.521	7.884			0.00488026
14	30	60	Flowering	8	4	3	8	28			4.056		2.987	4.056	7.043			0.00415895
14	30	60	Flowering	9	4	3	7	22			3.292		2.463	3.292	5.755			0.00518996
14	30	60	Flowering	6	4	3	6	36			4.328		3.353	4.328	7.681			0.00500532
14	30	60	Flowering	7	4	3	7	40			3.964		3.33	3.964	7.294			0.00530795
14	30	60	Flowering	9	3	4	9	41			3.66		3.203	3.66	6.863			0.00528312
14	30	60	Flowering	8	5	2	4	23			3.063		1.724	3.063	4.787			0.0047878
14	30	140	Flowering	11	5	3	9	38			4.619		2.969	4.619	7.588			0.00467412
14	30	140	Flowering	7	4	2	5	18			4.477		2.171	4.477	6.648			0.00489342
14	30	140	Flowering	10	5	2	6	26			4.551		2.518	4.551	7.069			0.00446334
14	30	140	Flowering	8	5	2	5	25			4.39		1.877	4.39	6.267			0.00387825
14	30	140	Flowering	8	5	3	9	38			4.283		3.024	4.283	7.307			0.00433926
14	30	140	Flowering	9	4	2	2	21			4.015		1.305	4.015	5.32			0.00514645
14	30	140	Flowering	8	5	3	9	51			5.537		3.615	5.537	9.152			0.00501168
14	30	140	Flowering	8	5	2	0	25			4.399		1.654	4.399	6.053			0.00581575
14	30	140	Flowering	9	5	4	9	44			5.221		3.466	5.221	8.687			0.00562952
14	30	140	Flowering	8	5	4	11	49			5.467		4.334	5.467	9.801			0.00606044

## Sheet: Trait Component analysis
EXP I	Data per plant trait averaged over all genotypes
TEMP	Plant dw	Shoot dw	Root dw	Shoot:root ratio	RGR	Leaf dw	Stem dw	Leaf area	LMA	# Leaves	# New leaves
27°C	6.61796	3.55371	3.07236	1.2254	0.00904642	3.20027	0.356128	339.874	0.0094634	7.42764	2.20112
31°C	5.56699	3.31956	2.24545	1.54817	0.0077362	2.97709	0.333697	318.677	0.00943145	7.44285	2.45896
Change per trait at 31°C relative to 27°C (%)	-0.158807	-0.0658889	-0.269148	0.263407	-0.144834	-0.0697378	-0.0629843	-0.0623665	-0.00337592	0.00204739	0.117138
LIGHT	Plant dw	Shoot dw	Root dw	Shoot:root ratio	RGR	Leaf dw	Stem dw	Leaf area	LMA	# Leaves	# New leaves
60 µmol m⁻² s⁻¹	5.49709	3.29423	2.20006	1.54843	0.00766799	2.97538	0.310084	335.725	0.0089132	7.30001	2.2033
140 µmol m⁻² s⁻¹	6.67069	3.57655	3.10813	1.23052	0.00909424	3.19931	0.379742	322.826	0.00995972	7.57201	2.4576
Change per trait at 140 µmol m⁻² s⁻¹ relative to 60 µmol m⁻² s⁻¹	0.213494	0.0856991	0.412746	-0.205307	0.186001	0.0752604	0.224643	-0.0384214	0.117412	0.0372595	0.115419
EXP II - VEGETATIVE
TEMP	Plant dw	Shoot dw	Root dw	Leaf dw	Stem dw	RGR	Shoot:root ratio	Leaf area	# Leaves	LMA
26°C	4.31714	2.19646	2.21001	1.92348	0.274302	0.00855859	1.07583	243.313	6.57857	0.00791174
30°C	4.49021	2.37959	2.1778	2.07339	0.308327	0.00891629	1.1709	262.232	6.8	0.0079439
Change per trait at 30°C relative to 26°C (%)	0.0400877	0.0833773	-0.0145748	0.0779381	0.12404	0.0417936	0.0883638	0.0777553	0.0336591	0.00406407
LIGHT	Plant dw	Shoot dw	Root dw	Leaf dw	Stem dw	RGR	Shoot:root ratio	Leaf area	# Leaves	LMA
60 µmol m⁻² s⁻¹	3.82424	2.17665	1.71693	1.92302	0.254136	0.00748887	1.31082	257.972	6.52143	0.00748023
140 µmol m⁻² s⁻¹	4.98312	2.40262	2.6611	2.07701	0.330209	0.0100047	0.933363	247.573	6.85714	0.00837698
Change per trait at 140 µmol m⁻² s⁻¹ relative to 60 µmol m⁻² s⁻¹	0.303035	0.103815	0.549916	0.0800761	0.299343	0.335943	-0.287954	-0.0403112	0.0514786	0.119883
EXP II - FLOWERING
TEMP	Shoot dw	Leaf dw	Spike dw	# Spikes	# Flowers & buds	# Flowers	# Buds	# Leaves	# New leaves	RGR
26°C	9.90682	5.59107	4.31165	2.03214	20.8964	5.23929	15.6571	8.05714	4.2	0.00611645
30°C	9.966	5.46429	4.50047	2.41071	23.9214	5.73571	18.1857	8.00395	4.47312	0.00605965
Change per trait at 30°C relative to 26°C (%)	0.00597394	-0.0226746	0.0437909	0.186292	0.144762	0.0947512	0.161496	-0.00660228	0.0650286	-0.00928772
LIGHT
60 µmol m⁻² s⁻¹	9.4846	5.29103	4.19016	2.23214	21.3107	5.375	15.9357	7.87143	4.10714	0.0059126
140 µmol m⁻² s⁻¹	10.3843	5.76433	4.61997	2.21071	23.5071	5.6	17.9071	8.1891	4.56523	0.00626187
Change per trait at 140 µmol m⁻² s⁻¹ relative to 60 µmol m⁻² s⁻¹	0.0948593	0.0894526	0.102577	-0.0096	0.103067	0.0418605	0.123711	0.0403572	0.111533	0.0590726

## Sheet:  Genotypic variation
	Normalized data per trait per genotype
EXP I
	Change per trait at 31°C relative to 27°C (%)
	Plant dw	Shoot dw	Root dw	Shoot:root ratio	RGR	Leaf dw	Stem dw	Leaf area	LMA	# Leaves	# New leaves
Genotype
1	0.74382	0.883737	0.553343	1.50316	0.766041	0.871761	0.880246	0.911055	0.966592	1.00327	1.07921
2	0.755248	0.904157	0.596807	1.48551	0.776768	0.894702	0.977407	0.927042	0.962373	1.11511	1.24027
4	0.803156	0.899924	0.684813	1.29135	0.838989	0.91268	0.803733	0.912611	1.00289	1.05347	1.16977
5	0.890447	0.970586	0.789091	1.2011	0.90818	1.00539	0.715212	0.998281	1.00551	0.936054	0.854342
6	0.77123	0.832168	0.705571	1.18587	0.766333	0.841419	0.7731	0.826358	1.01745	1.01615	0.916309
7	0.86585	0.987311	0.744216	1.31316	0.887187	0.970652	1.1649	0.981386	0.996465	1.09068	1.23932
8	0.863983	0.957378	0.760149	1.24787	0.893127	0.973439	0.835908	0.926931	1.04706	0.993327	1.05261
9	0.760932	0.900814	0.589999	1.47515	0.772354	0.888198	1.05079	0.945823	0.943562	0.937039	1.03063
10	0.871808	0.986731	0.727666	1.32868	0.914915	0.970094	1.16579	0.942752	1.03322	1.00459	1.21013
11	0.926343	1.03284	0.792691	1.25714	0.954427	1.02963	1.06852	1.00768	1.02294	0.924594	1.16804
12	0.830605	0.883379	0.746813	1.16438	0.819236	0.850725	1.24916	0.899743	0.946856	1.02339	1.26611
13	0.816911	0.830392	0.7976	1.04197	0.771791	0.831976	0.812303	0.82358	0.99979	0.896586	0.97608
14	0.842132	0.906454	0.774709	1.15852	0.835951	0.908109	0.889708	0.95121	0.957004	0.947712	0.937671
15	0.957068	1.05408	0.812946	1.28154	0.964426	1.07699	0.855714	1.0235	1.05396	1.06257	1.08
16	0.930304	0.984729	0.871541	1.11446	0.945502	0.984065	0.991195	1.03615	0.951034	1.04787	1.05189
17	0.79857	0.896978	0.675344	1.31246	0.819547	0.891683	0.939433	0.875874	1.02092	1.0016	1.23448
18	0.71827	0.837503	0.579237	1.42322	0.702184	0.838677	0.828939	0.894829	0.938485	1.05074	1.33304
19	0.934854	0.969608	0.894098	1.09684	0.943915	0.956417	1.11236	0.916451	1.03517	0.947707	1.17254
20	0.882776	0.938455	0.832581	1.11591	0.886355	0.930476	1.01983	0.897396	1.04107	0.959394	1.10483
	Change per trait at 140 µmol m⁻² s⁻¹ relative to 60 µmol m⁻² s⁻¹
	Plant dw	Shoot dw	Root dw	Shoot:root ratio	RGR	Leaf dw	Stem dw	Leaf area	LMA	# Leaves	# New leaves
1	1.04736	0.986098	1.24723	0.908468	1.03209	0.973262	1.24228	0.900136	1.08642	1.01012	1.02632
2	1.21778	1.10345	1.38206	0.838694	1.18282	1.0939	1.17721	0.949786	1.14675	1.13265	1.23727
4	1.20101	1.08365	1.38639	0.802	1.15406	1.07488	1.15646	0.95152	1.12608	1.03443	1.10865
5	1.16636	1.06111	1.33228	0.813433	1.13942	1.03382	1.32918	0.956783	1.08146	0.878262	0.982036
6	1.21493	1.0721	1.40697	0.765542	1.21889	1.03099	1.39334	0.916789	1.12524	1.02011	1.26076
7	1.17792	1.03953	1.36069	0.772293	1.14206	1.04159	1.01975	0.905668	1.14974	1.01545	1.07607
8	1.16092	1.0107	1.38084	0.740061	1.12049	0.99219	1.17502	0.984138	1.06316	1.04472	1.19853
9	1.27884	1.13383	1.53001	0.777428	1.25726	1.13184	1.15579	0.983107	1.14828	1.07378	1.18373
10	1.26733	1.14715	1.46647	0.800897	1.17986	1.14256	1.19311	0.983278	1.16317	1.05534	1.09856
11	1.32082	1.1212	1.6797	0.677841	1.23921	1.09043	1.52682	1.01525	1.07454	1.1055	1.06624
12	1.08152	1.03105	1.17401	0.893506	1.08181	1.03458	0.999148	0.973217	1.06109	1.08507	1.14589
13	1.43639	1.36128	1.55492	0.880445	1.5512	1.35308	1.46039	1.17703	1.15783	1.18546	1.15481
14	1.20041	1.10528	1.31838	0.845358	1.21012	1.09526	1.21336	1.0113	1.08087	1.01345	1.32989
15	1.20807	1.0843	1.4533	0.750323	1.16648	1.06456	1.29708	0.941934	1.12957	0.977895	0.857143
16	1.33473	1.16599	1.56338	0.75245	1.26049	1.15284	1.30236	1.01007	1.14011	1.03674	1.06861
17	1.2661	1.09467	1.56359	0.717378	1.22903	1.0669	1.34059	0.931005	1.14715	1.04142	1.1991
18	1.11538	1.02498	1.25177	0.852136	1.11048	1.0125	1.12139	0.951388	1.06259	1.03211	0.980105
19	1.14833	1.01113	1.33323	0.748357	1.11828	1.0091	1.03171	0.880765	1.14382	1.01183	1.1277
20	1.30823	1.13571	1.50087	0.763113	1.30832	1.11536	1.35676	0.964534	1.15977	0.95667	1.21739
	plant.dw	shoot.dw	root.dw	shoot.root	rgr	leaf.dw	stem.dw	leaf.area	lma	leaf.no
EXP II - VEGETATIVE
	Change per trait at 30°C relative to 26°C (%)
	Plant dw	Shoot dw	Root dw	Shoot:root ratio	RGR	Leaf dw	Stem dw	Leaf area	LMA	# Leaves
1	1.08403	1.05888	0.916579	1.05738	1.00372	1.08806	0.912344	1.06712	1.01612	1
2	1.06008	0.999341	0.928115	1.03217	0.955414	1.0115	0.932192	0.955407	1.07157	1.02299
3	1.12924	1.16188	1.10166	1.03607	1.18743	1.09346	1.74191	1.05464	0.978935	1
4	0.931858	0.944736	0.910478	1.01816	0.908378	0.941213	1.03702	0.999881	0.982859	0.948276
5	1.1853	1.13781	1.2399	0.958771	1.17859	1.11386	1.2902	1.13536	0.971629	1.17021
6	1.0451	1.10712	1.09481	1.04901	1.15692	1.19486	0.797159	1.17806	1.007	1.17241
7	0.970726	1.04422	0.898919	1.22887	0.930985	1.07861	0.811524	1.04983	1.01462	1.09859
8	1.08593	1.07652	1.09466	0.978512	1.0977	1.03705	1.46325	1.04117	1.00276	1.03077
9	1.08816	1.26828	0.916719	1.26842	1.15525	1.20528	1.8026	1.22721	0.986217	0.888889
10	1.02523	1.17828	0.983481	1.21011	1.08661	1.13768	1.49121	1.14245	1.03284	1.10714
11	1.16324	1.24198	1.07053	1.1074	1.19638	1.21978	1.44879	1.26228	0.976498	1.10843
12	0.943663	1.02858	0.935691	1.07387	0.964268	0.996644	1.26157	1.02971	0.963422	1.0125
13	0.959122	1.00761	1.00248	1.05158	0.981877	1.00006	1.07816	1.02901	1.01213	0.901961
14	0.898749	0.978049	0.832877	1.20891	0.868801	1.02258	0.645475	0.973147	1.05482	1.01316
	Change per trait at 140 µmol m⁻² s⁻¹ relative to 60 µmol m⁻² s⁻¹
	Plant dw	Shoot dw	Root dw	Leaf dw	Stem dw	RGR	Shoot:root ratio	Leaf area	# Leaves	LMA
1	1.3269	1.12323	1.57552	0.720143	1.26882	1.10641	1.22143	0.954082	1.16188	1.06452
2	1.39092	1.20274	1.57449	0.773864	1.42329	1.12736	1.72372	0.976962	1.1329	0.977528
3	1.30309	1.13694	1.46995	0.739817	1.388	1.096	1.44613	1.01212	1.16132	1.10169
4	1.15855	0.992928	1.37117	0.727103	1.14821	1.05636	0.611426	0.895097	1.13524	1.09259
5	1.37531	1.12117	1.73476	0.617335	1.3507	1.04866	1.678	0.905115	1.15374	1.08163
6	1.11844	0.95897	1.45649	0.687829	1.25706	0.93036	1.26545	0.887221	1.04704	1.03226
7	1.1906	0.962723	1.49533	0.610112	1.189	0.989542	0.776773	0.894056	1.0978	0.986667
8	1.24216	1.01219	1.50577	0.677956	1.26742	1.01943	0.955427	0.944749	1.07815	1.09524
9	1.37992	1.15299	1.70056	0.696632	1.40701	1.07739	2.36412	0.973338	1.1066	1.08772
10	1.40436	1.15134	1.55751	0.72549	1.3232	1.09193	1.77104	0.915887	1.15104	1
11	1.44705	1.15177	1.96591	0.5886	1.49028	1.09035	1.86169	0.941395	1.158	1.01149
12	1.21367	1.07732	1.2808	0.875819	1.22258	1.01214	1.62501	0.979534	1.03443	1.0125
13	1.4435	1.38631	1.67462	0.832966	1.70027	1.41022	1.23233	1.20822	1.20861	1.25581
14	1.32051	1.15191	1.49581	0.778276	1.41493	1.16735	1.01979	1.08238	1.07327	1.06757
EXP II - FLOWERING
	Change per trait at 30°C relative to 26°C (%)
	Shoot dw	Leaf dw	Spike dw	# Spikes	# Flowers & buds	# Flowers	# Buds	# Leaves	# New leaves	RGR
1	0.908791	0.894274	0.927005	1.13158	0.766292	1.24468	0.638177	0.940828	0.98913	0.946709
2	0.938158	0.912385	0.967917	1.46667	1.09273	1.19588	1.0596	0.932432	1.01626	0.972089
3	1.0025	0.971489	1.04861	1.19355	1.14394	1.20253	1.11892	1.08497	1.09333	0.983173
4	0.899161	0.918686	0.871982	1.05128	0.966574	1.16484	0.899254	0.950704	1.03947	0.931071
5	1.10204	1.07233	1.14251	1.28125	1.2549	1.26761	1.25	1.05738	1.05714	1.0277
6	1.03646	1.01765	1.05269	1.08108	1.18898	0.625	1.53165	1.12121	1.16418	1.02511
7	1.01846	1.01512	1.02202	1.03226	0.986711	1.22148	0.909492	1.03911	1.03093	0.996872
8	1.04915	1.00542	1.09978	1.10526	1.10479	1.01205	1.13546	1.0559	1.025	1.0201
9	1.1767	1.07732	1.30872	1.32258	1.38679	1.7037	1.32197	0.946309	1.17949	1.05074
10	0.939166	0.925924	0.955723	1.04545	1.03728	0.975904	1.05094	0.92053	1	0.956933
11	1.09259	1.03396	1.18846	1.22	1.25872	1.45205	1.23577	1.0156	1.12859	1.02729
12	1.03794	0.970019	1.14861	1.36585	1.25794	1.15873	1.29101	0.947644	1.14286	1.00934
13	1.03587	1.03075	1.04305	0.928571	1.16429	0.819923	1.72956	1	1.09231	1.03313
14	0.937816	0.900277	1.00371	1.48718	1.41772	1.06364	1.50564	0.954023	1.01163	0.911714
	Change per trait at 140 µmol m⁻² s⁻¹ relative to 60 µmol m⁻² s⁻¹
	Shoot dw	Leaf dw	Spike dw	# Spikes	# Flowers & buds	# Flowers	# Buds	# Leaves	# New leaves	RGR
1	0.943702	0.898827	1.00205	0.97561	0.950372	0.93578	0.955782	0.952381	1.03333	0.966101
2	0.922499	0.938935	0.904384	0.947368	0.93287	0.868421	0.955975	0.95	1.04959	0.965381
3	1.04768	1.03803	1.06817	1.125	1.16031	1.12195	1.17778	1.11258	1.09333	1.01868
4	1.19534	1.17558	1.22417	1.05128	1.15244	1.59211	1.01984	1.08271	1.03947	1.06437
5	1.24607	1.25104	1.23956	0.921053	1.08333	1.47692	0.962085	1.12712	1.32258	1.09678
6	1.19616	1.15448	1.24414	1.02632	1.21514	1.64407	1.08333	1.12121	1.16418	1.12832
7	1.05901	1.08279	1.03438	0.96875	0.983416	0.706186	1.11491	1.03911	1.07368	1.04701
8	1.01447	1.05205	0.974488	1	0.958217	0.815217	1.00749	0.993976	1	1.02272
9	1.1129	1.1052	1.12218	0.945946	1.13202	1.60714	1.04333	1.08633	1.09877	1.05514
10	1.13196	1.11393	1.15459	1.04545	1.17056	1.07595	1.19198	1.07143	1.12346	1.05117
11	1.07614	1.01286	1.18031	1.05556	1.25217	1.03409	1.28405	0.984888	1.04221	1.04573
12	1.17795	1.15629	1.21115	0.979592	1.17176	0.888889	1.27895	1.06667	1.30769	1.14176
13	1.27221	1.27747	1.26492	0.928571	1.25	0.9	1.81818	0.982301	1.09231	1.19676
14	1.13143	1.17154	1.06784	0.94	1.05376	1.34021	1.00361	1.08589	1.24675	1.09225
