# Supplementary material for: Vegetative traits can predict flowering quality in Phalaenopsis orchids despite large genotypic variation in response to light and temperature
Source: PLoS One. 2021 May 11;16(5):e0251405. doi: 10.1371/journal.pone.0251405 (PMC8112652; doi:10.1371/journal.pone.0251405)
Supplement: S2 Dataset — Anova of the linear mixed-models conducted for trait components, genotypic variation, subsets of genotypes present in both experiments, and plant type, as well as Pearson’s correlation coefficient and analysis for correlation matrices. (XLSX) [file pone.0251405.s006.xlsx]

## Sheet: EXP I ANOVA
Plant dw	Sum Sq	Mean Sq	NumDF	DenDF	F value	Pr(>F)
temp	7.76277	7.76277	1	4.01351	34.4568	0.00416234
light	10.6287	10.6287	1	4.00407	47.1778	0.0023445
upo	283.88	15.7711	18	141.072	70.0036	5.0642e-61
temp:light	1.67625	1.67625	1	4.00407	7.44043	0.0525085
temp:upo	14.6034	0.811299	18	141.072	3.60114	8.189e-06
light:upo	11.2431	0.624617	18	141.072	2.77251	0.000405793
temp:light:upo	6.36909	0.353838	18	141.072	1.57059	0.0755
Shoot dw	Sum Sq	Mean Sq	NumDF	DenDF	F value	Pr(>F)
temp	0.412087	0.412087	1	4.00762	5.36997	0.0812505
light	1.7628	1.7628	1	4.0148	22.9713	0.00861399
upo	86.0568	4.78093	18	143.047	62.3011	2.17633e-58
temp:light	0.42129	0.42129	1	4.0148	5.4899	0.0788729
temp:upo	2.49736	0.138742	18	143.047	1.80797	0.0294404
light:upo	1.90307	0.105726	18	143.047	1.37773	0.151218
temp:light:upo	1.81747	0.100971	18	143.047	1.31576	0.186313
Root dw	Sum Sq	Mean Sq	NumDF	DenDF	F value	Pr(>F)
temp	3.67323	3.67323	1	8.02053	66.6147	3.72407e-05
light	4.43299	4.43299	1	8.02053	80.3931	1.87405e-05
upo	75.7754	4.20974	18	142.037	76.3445	1.11607e-63
temp:light	0.602879	0.602879	1	8.02053	10.9333	0.0107146
temp:upo	7.98186	0.443437	18	142.037	8.04182	2.62385e-14
light:upo	5.76199	0.320111	18	142.037	5.80527	3.14407e-10
temp:light:upo	1.86184	0.103436	18	142.037	1.87583	0.0222941
Shoot:root	Sum Sq	Mean Sq	NumDF	DenDF	F value	Pr(>F)
temp	0.975451	0.975451	1	8.02894	107.388	6.32973e-06
light	0.955698	0.955698	1	8.02894	105.214	6.83591e-06
upo	9.76252	0.542362	18	141.072	59.7092	9.79473e-57
temp:light	0.00526982	0.00526982	1	8.02894	0.58016	0.468031
temp:upo	1.55653	0.0864737	18	141.072	9.51997	9.82901e-17
light:upo	0.666631	0.0370351	18	141.072	4.07723	8.69319e-07
temp:light:upo	0.10777	0.0059872	18	141.072	0.659137	0.845876
Leaf dw	Sum Sq	Mean Sq	NumDF	DenDF	F value	Pr(>F)
temp	0.297443	0.297443	1	4.00531	5.24532	0.0837445
light	1.0142	1.0142	1	4.01545	17.8852	0.0132708
upo	70.5011	3.91673	18	143.043	69.0705	3.30393e-61
temp:light	0.221488	0.221488	1	4.01545	3.90588	0.11903
temp:upo	2.25044	0.125025	18	143.043	2.20478	0.00536343
light:upo	1.43012	0.0794513	18	143.043	1.4011	0.139477
temp:light:upo	1.49098	0.082832	18	143.043	1.46072	0.112937
stem dw	Sum Sq	Mean Sq	NumDF	DenDF	F value	Pr(>F)
temp	0.00593278	0.00593278	1	3.99998	0.938145	0.387604
light	0.110918	0.110918	1	3.99995	17.5393	0.0138292
upo	1.27369	0.0707608	18	144	11.1893	1.84234e-19
temp:light	0.016648	0.016648	1	3.99995	2.63253	0.180016
temp:upo	0.156277	0.00868203	18	144	1.37288	0.153625
light:upo	0.0891826	0.00495459	18	144	0.783464	0.716807
temp:light:upo	0.0934488	0.0051916	18	144	0.820942	0.673366
leaf area	Sum Sq	Mean Sq	NumDF	DenDF	F value	Pr(>F)
temp	5899.5	5899.5	1	7.99998	15.111	0.00462695
light	2184.69	2184.69	1	7.99998	5.59586	0.0455614
upo	888314	49350.8	18	144	126.407	1.0668e-78
temp:light	891.732	891.732	1	7.99998	2.28408	0.169155
temp:upo	16122.9	895.716	18	144	2.29429	0.0035757
light:upo	17080.1	948.894	18	144	2.4305	0.00192706
temp:light:upo	10784.5	599.141	18	144	1.53464	0.0860293
LMA	Sum Sq	Mean Sq	NumDF	DenDF	F value	Pr(>F)
temp	2.1772e-08	2.1772e-08	1	4.00483	0.172393	0.699274
light	8.43019e-06	8.43019e-06	1	3.99252	66.7511	0.00123178
upo	0.000117387	6.52148e-06	18	143.014	51.6378	2.40011e-53
temp:light	3.48468e-09	3.48468e-09	1	3.99252	0.0275921	0.876144
temp:upo	6.70607e-06	3.7256e-07	18	143.014	2.94997	0.000173291
light:upo	5.30326e-06	2.94626e-07	18	143.014	2.33288	0.00302102
temp:light:upo	5.21289e-06	2.89605e-07	18	143.014	2.29312	0.00361385
# Leaves	Sum Sq	Mean Sq	NumDF	DenDF	F value	Pr(>F)
temp	0.00959696	0.00959696	1	4.04602	0.0257547	0.880195
light	4.20636	4.20636	1	147.096	11.2883	0.000993597
upo	364.083	20.2269	18	147.089	54.2815	1.24047e-55
temp:light	0.0659926	0.0659926	1	147.096	0.1771	0.674492
temp:upo	11.3582	0.631009	18	147.089	1.6934	0.0463671
light:upo	10.2786	0.571033	18	147.089	1.53244	0.0863665
temp:light:upo	4.59926	0.255515	18	147.089	0.685708	0.821187
# New leaves	Sum Sq	Mean Sq	NumDF	DenDF	F value	Pr(>F)
temp	3.68558	3.68558	1	151	35.6705	1.60834e-08
light	3.71703	3.71703	1	151	35.9748	1.41761e-08
upo	47.0361	2.61312	18	151	25.2908	1.15136e-36
temp:light	0.0471095	0.0471095	1	151	0.455944	0.500558
temp:upo	4.50428	0.250238	18	151	2.4219	0.00192115
light:upo	3.03233	0.168463	18	151	1.63045	0.0590193
temp:light:upo	3.59701	0.199834	18	151	1.93407	0.0169696

## Sheet: EXP II ANOVA vegetative
Plant dw	Sum Sq	Mean Sq	NumDF	DenDF	F value	Pr(>F)
temp	0.897683	0.897683	1	15.4157	1.24929	0.280806
light	53.9897	53.9897	1	15.4157	75.1365	2.56817e-07
genotype	117.17	9.01306	13	199.113	12.5433	7.30045e-20
temp:light	0.11773	0.11773	1	15.4157	0.163843	0.691204
temp:genotype	9.89685	0.761296	13	199.113	1.05948	0.396662
light:genotype	7.09883	0.546064	13	199.113	0.759946	0.70163
temp:light:genotype	15.2887	1.17606	13	199.113	1.63669	0.0776987
Shoot dw	Sum Sq	Mean Sq	NumDF	DenDF	F value	Pr(>F)
temp	2.26183	2.26183	1	218	13.1262	0.000362327
light	3.46108	3.46108	1	218	20.0858	1.19578e-05
genotype	33.9091	2.6084	13	218	15.1374	4.06336e-24
temp:light	0.318537	0.318537	1	218	1.84858	0.175353
temp:genotype	2.732	0.210154	13	218	1.2196	0.266479
light:genotype	2.50088	0.192375	13	218	1.11642	0.346198
temp:light:genotype	4.7726	0.367123	13	218	2.13054	0.0135807
Root dw	Sum Sq	Mean Sq	NumDF	DenDF	F value	Pr(>F)
temp	0.0238419	0.0238419	1	15.8973	0.0942729	0.762799
light	34.1599	34.1599	1	15.8973	135.071	3.51151e-09
genotype	35.9331	2.76408	13	205.127	10.9294	1.35676e-17
temp:light	0.0103431	0.0103431	1	15.8973	0.0408975	0.842301
temp:genotype	3.70498	0.284999	13	205.127	1.12691	0.337916
light:genotype	3.52748	0.271344	13	205.127	1.07292	0.384357
temp:light:genotype	4.08798	0.31446	13	205.127	1.2434	0.250699
Leaf dw	Sum Sq	Mean Sq	NumDF	DenDF	F value	Pr(>F)
temp	1.36968	1.36968	1	15.7013	10.7505	0.00482404
light	1.45736	1.45736	1	15.7013	11.4387	0.0038867
genotype	25.1441	1.93416	13	202.438	15.181	1.17139e-23
temp:light	0.142465	0.142465	1	15.7013	1.11819	0.306307
temp:genotype	1.69096	0.130074	13	202.438	1.02094	0.432442
light:genotype	1.52844	0.117572	13	202.438	0.922812	0.530289
temp:light:genotype	4.39656	0.338197	13	202.438	2.65447	0.00188156
Stem dw	Sum Sq	Mean Sq	NumDF	DenDF	F value	Pr(>F)
temp	0.0810884	0.0810884	1	222	15.7168	9.92211e-05
light	0.390843	0.390843	1	222	75.7547	7.35985e-16
genotype	1.50459	0.115738	13	222	22.4327	1.22061e-33
temp:light	0.0275569	0.0275569	1	222	5.34118	0.0217448
temp:genotype	0.407037	0.0313106	13	222	6.06873	1.162e-09
light:genotype	0.698157	0.0537044	13	222	10.4092	4.27759e-17
temp:light:genotype	0.301675	0.0232058	13	222	4.49782	8.48774e-07
RGR	Sum Sq	Mean Sq	NumDF	DenDF	F value	Pr(>F)
temp	5.10532e-06	5.10532e-06	1	15.2235	1.50091	0.23915
light	0.00028569	0.00028569	1	15.2235	83.9895	1.37681e-07
genotype	0.000241791	1.85993e-05	13	197.213	5.46798	1.9944e-08
temp:light	1.81075e-08	1.81075e-08	1	15.2235	0.00532342	0.942787
temp:genotype	5.78517e-05	4.45013e-06	13	197.213	1.30829	0.210365
light:genotype	3.80592e-05	2.92763e-06	13	197.213	0.860691	0.595462
temp:light:genotype	7.60309e-05	5.84853e-06	13	197.213	1.7194	0.0592701
Shoot:root	Sum Sq	Mean Sq	NumDF	DenDF	F value	Pr(>F)
temp	0.338145	0.338145	1	15.4166	16.3242	0.00101516
light	4.2045	4.2045	1	15.4166	202.976	2.75903e-10
genotype	3.45401	0.265693	13	197.212	12.8266	3.22209e-20
temp:light	0.0401567	0.0401567	1	15.4166	1.9386	0.18358
temp:genotype	0.549184	0.0422449	13	197.212	2.03941	0.0194805
light:genotype	0.758961	0.0583816	13	197.212	2.81842	0.00100133
temp:light:genotype	0.20366	0.0156662	13	197.212	0.756296	0.705384
Leaf area	Sum Sq	Mean Sq	NumDF	DenDF	F value	Pr(>F)
temp	25054.6	25054.6	1	224	15.2843	0.000122577
light	7569.95	7569.95	1	224	4.61796	0.0327112
genotype	512483	39421.8	13	224	24.0488	1.28278e-35
temp:light	1961.22	1961.22	1	224	1.19642	0.275213
temp:genotype	32183.6	2475.66	13	224	1.51025	0.114782
light:genotype	22150.3	1703.87	13	224	1.03943	0.414464
temp:light:genotype	49520	3809.23	13	224	2.32378	0.00649652
# Leaves	Sum Sq	Mean Sq	NumDF	DenDF	F value	Pr(>F)
temp	3.43215	3.43215	1	224	3.88283	0.0500139
light	7.88928	7.88928	1	224	8.92525	0.00312575
genotype	413.918	31.8398	13	224	36.0208	1.18266e-47
temp:light	0.174998	0.174998	1	224	0.197977	0.656788
temp:genotype	17.7179	1.36291	13	224	1.54188	0.103932
light:genotype	7.66071	0.589286	13	224	0.666667	0.794462
temp:light:genotype	13.175	1.01346	13	224	1.14654	0.32125
LMA	Sum Sq	Mean Sq	NumDF	DenDF	F value	Pr(>F)
temp	3.89616e-09	3.89616e-09	1	214.987	0.0131205	0.908913
light	5.78221e-05	5.78221e-05	1	215	194.719	6.15871e-32
genotype	7.41438e-05	5.70337e-06	13	215	19.2064	2.17624e-29
temp:light	2.31427e-08	2.31427e-08	1	215	0.0779343	0.780385
temp:genotype	2.99319e-06	2.30245e-07	13	215	0.775363	0.685723
light:genotype	8.08604e-06	6.22003e-07	13	215	2.09463	0.0155658
temp:light:genotype	6.15523e-06	4.73479e-07	13	215	1.59446	0.0882526

## Sheet: EXP II ANOVA flowering
Shoot dw	Sum Sq	Mean Sq	NumDF	DenDF	F value	Pr(>F)
temp	0.30519	0.30519	1	17.8478	0.115987	0.737404
light	112.383	112.383	1	483.948	42.7111	1.61175e-10
upo	1626.05	125.081	13	483.945	47.5368	6.90821e-78
temp:light	6.86994	6.86994	1	483.948	2.61091	0.106782
temp:upo	86.4807	6.65236	13	483.945	2.52822	0.00227651
light:upo	109.282	8.40627	13	483.945	3.1948	0.000123921
temp:light:upo	25.6617	1.97397	13	483.945	0.750207	0.713029
Leaf dw	Sum Sq	Mean Sq	NumDF	DenDF	F value	Pr(>F)
temp	1.59436	1.59436	1	18.0003	2.29281	0.147336
light	31.3614	31.3614	1	485.987	45.1003	5.2422e-11
upo	426.381	32.7985	13	485.998	47.167	1.51645e-77
temp:light	0.289606	0.289606	1	485.987	0.416477	0.519005
temp:upo	18.0376	1.38751	13	485.998	1.99535	0.0194955
light:upo	39.2051	3.01577	13	485.998	4.33693	6.1979e-07
temp:light:upo	11.7627	0.904823	13	485.998	1.30121	0.207892
Spike dw	Sum Sq	Mean Sq	NumDF	DenDF	F value	Pr(>F)
temp	4.04736	4.04736	1	17.8013	4.33464	0.0520539
light	25.6972	25.6972	1	483.918	27.5212	2.3281e-07
upo	489.118	37.6245	13	483.915	40.2951	1.11069e-68
temp:light	4.60212	4.60212	1	483.918	4.92879	0.0268755
temp:upo	29.2534	2.25026	13	483.915	2.40999	0.00372941
light:upo	23.8115	1.83166	13	483.915	1.96167	0.0221721
temp:light:upo	5.07992	0.390763	13	483.915	0.418499	0.963299
# Spikes	Sum Sq	Mean Sq	NumDF	DenDF	F value	Pr(>F)
temp	14.8802	14.8802	1	18	57.0039	5.53261e-07
light	0.0642856	0.0642856	1	485.995	0.24627	0.619938
upo	97.1429	7.47253	13	486	28.6262	5.10957e-52
temp:light	1.82857	1.82857	1	485.995	7.00502	0.00839189
temp:upo	15.8357	1.21813	13	486	4.6665	1.29231e-07
light:upo	1.93571	0.148901	13	486	0.57042	0.877937
temp:light:upo	2.47143	0.19011	13	486	0.728285	0.735618
# Flowers and buds	Sum Sq	Mean Sq	NumDF	DenDF	F value	Pr(>F)
temp	893.899	893.899	1	18.0365	22.4833	0.000162052
light	687.281	687.281	1	485.088	17.2864	3.80127e-05
upo	30315.6	2331.97	13	485.086	58.6536	1.03674e-90
temp:light	77.8501	77.8501	1	485.088	1.95808	0.162358
temp:upo	2242.82	172.525	13	485.086	4.33933	6.13845e-07
light:upo	988.122	76.0094	13	485.086	1.91178	0.0267469
temp:light:upo	585.347	45.0267	13	485.086	1.13251	0.328585
# Flowers	Sum Sq	Mean Sq	NumDF	DenDF	F value	Pr(>F)
temp	32.5336	32.5336	1	503	4.99206	0.0259024
light	7.9737	7.9737	1	503	1.22351	0.269202
upo	2590.46	199.266	13	503	30.576	1.68332e-55
temp:light	21.9142	21.9142	1	503	3.36259	0.0672839
temp:upo	199.215	15.3242	13	503	2.35139	0.00471381
light:upo	285.932	21.9948	13	503	3.37495	5.38129e-05
temp:light:upo	130.6	10.0462	13	503	1.54152	0.0986414
# Buds	Sum Sq	Mean Sq	NumDF	DenDF	F value	Pr(>F)
temp	622.604	622.604	1	17.9999	21.17	0.000221721
light	544.115	544.115	1	485.999	18.5012	2.0534e-05
upo	27632.6	2125.58	13	486	72.2749	1.36663e-104
temp:light	16.4571	16.4571	1	485.999	0.559579	0.454792
temp:upo	2455.34	188.872	13	486	6.42209	2.73161e-11
light:upo	1079.94	83.072	13	486	2.82464	0.000638071
temp:light:upo	1026.79	78.9841	13	486	2.68565	0.00116432
# Leaves	Sum Sq	Mean Sq	NumDF	DenDF	F value	Pr(>F)
temp	0.400987	0.400987	1	503	0.37372	0.54126
light	14.1167	14.1167	1	503	13.1567	0.000315726
upo	1069.75	82.2884	13	503	76.6927	2.88711e-110
temp:light	0.643365	0.643365	1	503	0.599615	0.439089
temp:upo	33.562	2.58169	13	503	2.40613	0.00376047
light:upo	28.8711	2.22085	13	503	2.06983	0.0145661
temp:light:upo	15.0303	1.15617	13	503	1.07755	0.376169
# New leaves	Sum Sq	Mean Sq	NumDF	DenDF	F value	Pr(>F)
temp	8.53891	8.53891	1	35.986	13.7185	0.000708725
light	24.0386	24.0386	1	35.986	38.6201	3.60104e-07
upo	278.951	21.4578	13	467.099	34.4738	4.75296e-60
temp:light	1.19625	1.19625	1	35.986	1.92189	0.174179
temp:upo	8.24593	0.634302	13	467.099	1.01906	0.431234
light:upo	16.2075	1.24673	13	467.099	2.00299	0.0190225
temp:light:upo	10.3615	0.797039	13	467.099	1.28051	0.220778
RGR	Sum Sq	Mean Sq	NumDF	DenDF	F value	Pr(>F)
temp	9.47041e-08	9.47041e-08	1	18.006	0.275911	0.605802
light	1.69627e-05	1.69627e-05	1	484.037	49.4191	7.07105e-12
upo	0.00023491	1.807e-05	13	484.036	52.6452	6.12871e-84
temp:light	1.35456e-06	1.35456e-06	1	484.037	3.94637	0.047536
temp:upo	8.82945e-06	6.79189e-07	13	484.036	1.97875	0.0207791
light:upo	1.53402e-05	1.18002e-06	13	484.036	3.43787	4.116e-05
temp:light:upo	5.28046e-06	4.06189e-07	13	484.036	1.18339	0.28805

## Sheet: EXP I - ANOVA subset vegetative
SUBSET of genotypes analysis - 1,2,4-14
Trait component analysis of subset of only those genotypes that occurred in both experiments
plant dw	Sum Sq	Mean Sq	NumDF	DenDF	F value	Pr(>F)
temp	10.041	10.041	1	8.00026	46.5716	0.000134428
light	9.79911	9.79911	1	8.00026	45.4499	0.00014628
genotype	254.387	21.1989	12	95.0276	98.3241	4.94719e-48
temp:light	2.06366	2.06366	1	8.00026	9.57158	0.0148036
temp:genotype	8.61987	0.718322	12	95.0276	3.3317	0.000459039
light:genotype	6.53385	0.544487	12	95.0276	2.52542	0.00624314
temp:light:genotype	4.52825	0.377354	12	95.0276	1.75023	0.0681199
shoot dw	Sum Sq	Mean Sq	NumDF	DenDF	F value	Pr(>F)
temp	0.658305	0.658305	1	4.01773	9.13963	0.0388184
light	1.30614	1.30614	1	4.01626	18.1339	0.0129572
genotype	74.5388	6.21157	12	95.0708	86.2388	1.41369e-45
temp:light	0.389038	0.389038	1	4.01626	5.40124	0.0805108
temp:genotype	1.36672	0.113893	12	95.0708	1.58125	0.110151
light:genotype	1.07914	0.0899281	12	95.0708	1.24852	0.262471
temp:light:genotype	1.10519	0.092099	12	95.0708	1.27866	0.243921
Root dw	Sum Sq	Mean Sq	NumDF	DenDF	F value	Pr(>F)
temp	4.50735	4.50735	1	7.99998	84.2765	1.60142e-05
light	4.12365	4.12365	1	7.99998	77.1024	2.22064e-05
genotype	60.1853	5.01545	12	96	93.7768	1.84092e-47
temp:light	0.763406	0.763406	1	7.99998	14.2739	0.00540299
temp:genotype	5.77382	0.481151	12	96	8.99637	2.55876e-11
light:genotype	3.66497	0.305414	12	96	5.71052	2.45626e-07
temp:light:genotype	1.46375	0.12198	12	96	2.28072	0.0134937
Shoot:root	Sum Sq	Mean Sq	NumDF	DenDF	F value	Pr(>F)
temp	0.972644	0.972644	1	8.00295	125.797	3.57119e-06
light	0.761737	0.761737	1	8.00295	98.5197	8.95044e-06
genotype	4.3549	0.362908	12	95.0341	46.937	1.4679e-34
temp:light	0.00820903	0.00820903	1	8.00295	1.06172	0.332955
temp:genotype	1.04964	0.0874699	12	95.0341	11.313	1.01568e-13
light:genotype	0.407379	0.0339482	12	95.0341	4.39071	1.51612e-05
temp:light:genotype	0.0648383	0.00540319	12	95.0341	0.698825	0.74895
RGR	Sum Sq	Mean Sq	NumDF	DenDF	F value	Pr(>F)
temp	1.7394e-05	1.7394e-05	1	7.99888	43.9611	0.00016423
light	1.69216e-05	1.69216e-05	1	7.99888	42.7673	0.00018053
genotype	0.000220851	1.84043e-05	12	95.0295	46.5146	2.11069e-34
temp:light	1.95659e-06	1.95659e-06	1	7.99888	4.94505	0.0568534
temp:genotype	1.08021e-05	9.00177e-07	12	95.0295	2.27509	0.0138137
light:genotype	1.22889e-05	1.02408e-06	12	95.0295	2.58823	0.00510507
temp:light:genotype	7.3635e-06	6.13625e-07	12	95.0295	1.55086	0.119814
Leaf dw	Sum Sq	Mean Sq	NumDF	DenDF	F value	Pr(>F)
temp	0.457415	0.457415	1	4.01385	7.41633	0.0526097
light	0.986313	0.986313	1	3.99204	15.9917	0.0162075
genotype	60.8806	5.07338	12	95.0642	82.2577	1.08544e-44
temp:light	0.379344	0.379344	1	3.99204	6.15052	0.068334
temp:genotype	1.165	0.0970835	12	95.0642	1.57407	0.112368
light:genotype	0.946983	0.0789152	12	95.0642	1.2795	0.243424
temp:light:genotype	1.13479	0.0945662	12	95.0642	1.53326	0.125736
Stem dw	Sum Sq	Mean Sq	NumDF	DenDF	F value	Pr(>F)
temp	0.00477472	0.00477472	1	3.99999	0.951828	0.384497
light	0.0667384	0.0667384	1	4	13.3041	0.0218198
genotype	1.09658	0.0913815	12	96	18.2167	8.78192e-20
temp:light	0.00643285	0.00643285	1	4	1.28237	0.320739
temp:genotype	0.134191	0.0111826	12	96	2.22923	0.0158641
light:genotype	0.0635379	0.00529482	12	96	1.05551	0.406131
temp:light:genotype	0.0575745	0.00479787	12	96	0.956444	0.495466
Leaf area	Sum Sq	Mean Sq	NumDF	DenDF	F value	Pr(>F)
temp	7082.87	7082.87	1	8	18.7933	0.00249472
light	1548.04	1548.04	1	8	4.10748	0.0772527
genotype	731183	60931.9	12	96	161.673	4.80882e-58
temp:light	1296.38	1296.38	1	8	3.43973	0.100755
temp:genotype	7294.09	607.841	12	96	1.61281	0.100668
light:genotype	12422.4	1035.2	12	96	2.74674	0.00303642
temp:light:genotype	7260.73	605.061	12	96	1.60543	0.102774
LMA	Sum Sq	Mean Sq	NumDF	DenDF	F value	Pr(>F)
temp	8.80399e-08	8.80399e-08	1	4.01488	0.622207	0.474197
light	5.66287e-06	5.66287e-06	1	3.98061	40.0213	0.00324788
genotype	9.11112e-05	7.5926e-06	12	95.0166	53.6594	6.66789e-37
temp:light	4.92602e-08	4.92602e-08	1	3.98061	0.348137	0.587035
temp:genotype	3.1392e-06	2.616e-07	12	95.0166	1.84881	0.0510005
light:genotype	3.46767e-06	2.88972e-07	12	95.0166	2.04226	0.0284579
temp:light:genotype	3.78966e-06	3.15805e-07	12	95.0166	2.23189	0.0158183
# Leaves	Sum Sq	Mean Sq	NumDF	DenDF	F value	Pr(>F)
temp	0.00813337	0.00813337	1	103	0.0206911	0.885905
light	4.74079	4.74079	1	103	12.0604	0.000754349
genotype	179.11	14.9258	12	103	37.971	2.25059e-32
temp:light	0.0635605	0.0635605	1	103	0.161696	0.688433
temp:genotype	9.02859	0.752382	12	103	1.91404	0.0408658
light:genotype	8.46658	0.705549	12	103	1.7949	0.0584895
temp:light:genotype	3.35939	0.27995	12	103	0.712184	0.736519
# New leaves	Sum Sq	Mean Sq	NumDF	DenDF	F value	Pr(>F)
temp	1.72359	1.72359	1	103	15.8535	0.000127715
light	3.37545	3.37545	1	103	31.0472	2.02596e-07
genotype	36.3113	3.02594	12	103	27.8325	5.10625e-27
temp:light	0.014015	0.014015	1	103	0.128909	0.720301
temp:genotype	3.65437	0.304531	12	103	2.80106	0.00238555
light:genotype	1.42012	0.118343	12	103	1.08851	0.377641
temp:light:genotype	2.30837	0.192364	12	103	1.76936	0.06309

## Sheet: EXP II -ANOVA subset vegetative
SUBSET of genotypes analysis - 1,2,4-14
Trait component analysis of subset of only those genotypes that occurred in both experiments
plant dw	Sum Sq	Mean Sq	NumDF	DenDF	F value	Pr(>F)
temp	0.501081	0.501081	1	15.3077	0.682825	0.421309
light	46.6545	46.6545	1	15.3077	63.5763	7.82047e-07
upo	115.349	9.61243	12	182.113	13.0989	3.44472e-19
temp:light	0.397457	0.397457	1	15.3077	0.541617	0.472891
temp:upo	8.9653	0.747108	12	182.113	1.01809	0.43406
light:upo	6.99796	0.583163	12	182.113	0.794679	0.655601
temp:light:upo	12.6259	1.05216	12	182.113	1.43378	0.153951
shoot dw	Sum Sq	Mean Sq	NumDF	DenDF	F value	Pr(>F)
temp	1.82235	1.82235	1	15.8607	10.7645	0.00474969
light	3.04516	3.04516	1	15.8606	17.9876	0.000633815
upo	33.6222	2.80185	12	186.713	16.5504	1.1187e-23
temp:light	0.477498	0.477498	1	15.8607	2.82055	0.112652
temp:upo	2.62747	0.218956	12	186.713	1.29336	0.22528
light:upo	2.48482	0.207068	12	186.713	1.22314	0.269747
temp:light:upo	4.43655	0.369713	12	186.713	2.18387	0.0140437
root dw	Sum Sq	Mean Sq	NumDF	DenDF	F value	Pr(>F)
temp	0.0530083	0.0530083	1	15.8141	0.208747	0.653964
light	29.4605	29.4605	1	15.8141	116.016	1.09114e-08
upo	32.768	2.73067	12	188.126	10.7534	3.98063e-16
temp:light	0.0055265	0.0055265	1	15.8141	0.0217634	0.884583
temp:upo	3.26389	0.271991	12	188.126	1.07111	0.386736
light:upo	3.76147	0.313456	12	188.126	1.23439	0.262138
temp:light:upo	3.05444	0.254537	12	188.126	1.00237	0.448417
leaf dw	Sum Sq	Mean Sq	NumDF	DenDF	F value	Pr(>F)
temp	1.24412	1.24412	1	15.9527	9.93605	0.00618529
light	1.32471	1.32471	1	15.9527	10.5796	0.0050091
upo	24.8407	2.07005	12	186.742	16.5322	1.17308e-23
temp:light	0.214946	0.214946	1	15.9527	1.71664	0.208678
temp:upo	1.68989	0.140824	12	186.742	1.12467	0.342353
light:upo	1.52512	0.127093	12	186.742	1.01502	0.436744
temp:light:upo	4.23976	0.353313	12	186.742	2.82169	0.0014166
stem dw	Sum Sq	Mean Sq	NumDF	DenDF	F value	Pr(>F)
temp	0.0393876	0.0393876	1	206	7.93251	0.00532748
light	0.340133	0.340133	1	206	68.5014	1.57785e-14
upo	1.50453	0.125377	12	206	25.2505	2.95777e-34
temp:light	0.0436357	0.0436357	1	206	8.78806	0.00338946
temp:upo	0.325651	0.0271376	12	206	5.4654	4.6364e-08
light:upo	0.692904	0.057742	12	206	11.629	9.36744e-18
temp:light:upo	0.268167	0.0223472	12	206	4.50064	2.00977e-06
RGR	Sum Sq	Mean Sq	NumDF	DenDF	F value	Pr(>F)
temp	2.62871e-06	2.62871e-06	1	15.1239	0.754959	0.39849
light	0.000250869	0.000250869	1	15.1239	72.0491	3.878e-07
upo	0.000234108	1.9509e-05	12	181.151	5.60294	3.87827e-08
temp:light	7.67384e-07	7.67384e-07	1	15.1239	0.220391	0.645439
temp:upo	5.19498e-05	4.32915e-06	12	181.151	1.24332	0.256657
light:upo	3.78057e-05	3.15047e-06	12	181.151	0.904809	0.543319
temp:light:upo	6.30441e-05	5.25367e-06	12	181.151	1.50884	0.124237
Shoot root	Sum Sq	Mean Sq	NumDF	DenDF	F value	Pr(>F)
temp	0.280283	0.280283	1	15.2637	13.5503	0.00216669
light	3.54706	3.54706	1	15.2637	171.482	1.0446e-09
upo	2.97922	0.248269	12	181.97	12.0025	1.00783e-17
temp:light	0.0363185	0.0363185	1	15.2637	1.75582	0.204642
temp:upo	0.549958	0.0458298	12	181.97	2.21564	0.0126813
light:upo	0.762602	0.0635502	12	181.97	3.07233	0.000567633
temp:light:upo	0.201498	0.0167915	12	181.97	0.811782	0.638095
Leaf area	Sum Sq	Mean Sq	NumDF	DenDF	F value	Pr(>F)
temp	23216.4	23216.4	1	16	14.3908	0.00159437
light	8041.41	8041.41	1	16	4.98451	0.0402154
upo	507403	42283.6	12	192	26.2097	2.71492e-34
temp:light	1723.45	1723.45	1	16	1.06829	0.316702
temp:upo	31970.5	2664.21	12	192	1.65142	0.0805596
light:upo	21203.7	1766.98	12	192	1.09527	0.366126
temp:light:upo	49520	4126.67	12	192	2.55794	0.0036751
# Leaves	Sum Sq	Mean Sq	NumDF	DenDF	F value	Pr(>F)
temp	3.69613	3.69613	1	208	4.1156	0.043764
light	6.46534	6.46534	1	208	7.1991	0.00788076
upo	408.762	34.0635	12	208	37.9293	7.7732e-46
temp:light	0.311536	0.311536	1	208	0.346893	0.556516
temp:upo	17.4538	1.45449	12	208	1.61956	0.0880358
light:upo	7.28462	0.607051	12	208	0.675946	0.773555
temp:light:upo	12.8385	1.06987	12	208	1.19129	0.290961

## Sheet: EXP II - ANOVA plant type
Data analysis with plant type as factor
Shoot dw	Sum Sq	Mean Sq	NumDF	DenDF	F value	Pr(>F)
temp	1.68939	1.68939	1	550	0.371431	0.542477
light	108.439	108.439	1	550	23.8415	1.37302e-06
planttype	676.982	676.982	1	550	148.842	1.81959e-30
temp:light	9.20597	9.20597	1	550	2.02404	0.155394
temp:planttype	1.64589	1.64589	1	550	0.361869	0.547718
light:planttype	4.51823	4.51823	1	550	0.993386	0.319354
temp:light:planttype	1.41409	1.41409	1	550	0.310904	0.577353
leaf dw	Sum Sq	Mean Sq	NumDF	DenDF	F value	Pr(>F)
temp	1.4674	1.4674	1	552	1.04997	0.305962
light	31.0206	31.0206	1	552	22.1963	3.11878e-06
planttype	77.175	77.175	1	552	55.2214	4.12358e-13
temp:light	0.775455	0.775455	1	552	0.554865	0.456654
temp:planttype	0.112771	0.112771	1	552	0.0806915	0.776469
light:planttype	1.41535	1.41535	1	552	1.01274	0.314689
temp:light:planttype	0.846781	0.846781	1	552	0.605902	0.436669
spike dw	Sum Sq	Mean Sq	NumDF	DenDF	F value	Pr(>F)
temp	6.2094	6.2094	1	550	4.72606	0.0301346
light	24.223	24.223	1	550	18.4364	2.07657e-05
planttype	294.685	294.685	1	550	224.289	8.91476e-43
temp:light	4.56157	4.56157	1	550	3.47188	0.0629532
temp:planttype	0.93265	0.93265	1	550	0.709853	0.399859
light:planttype	0.744578	0.744578	1	550	0.566709	0.451892
temp:light:planttype	0.0829429	0.0829429	1	550	0.063129	0.801711
# spikes	Sum Sq	Mean Sq	NumDF	DenDF	F value	Pr(>F)
temp	20.4007	20.4007	1	552	46.7095	2.18469e-11
light	0.102857	0.102857	1	552	0.235502	0.627666
planttype	8.17786	8.17786	1	552	18.724	1.79354e-05
temp:light	1.78571	1.78571	1	552	4.08857	0.0436559
temp:planttype	1.20071	1.20071	1	552	2.74916	0.0978738
light:planttype	0.0457143	0.0457143	1	552	0.104667	0.746421
temp:light:planttype	0.0714286	0.0714286	1	552	0.163543	0.686072
# flowers and buds	Sum Sq	Mean Sq	NumDF	DenDF	F value	Pr(>F)
temp	2210.06	2210.06	1	552	33.0755	1.46925e-08
light	1054.45	1054.45	1	552	15.7808	8.05502e-05
planttype	16007.7	16007.7	1	552	239.57	3.80812e-45
temp:light	28.5714	28.5714	1	552	0.427597	0.513443
temp:planttype	1172.12	1172.12	1	552	17.5418	3.27143e-05
light:planttype	440.161	440.161	1	552	6.58741	0.0105328
temp:light:planttype	31.5	31.5	1	552	0.471426	0.49262
# flowers	Sum Sq	Mean Sq	NumDF	DenDF	F value	Pr(>F)
temp	17.9445	17.9445	1	552	1.70653	0.19198
light	2.20018	2.20018	1	552	0.209239	0.647545
planttype	661.719	661.719	1	552	62.93	1.19792e-14
temp:light	31.6502	31.6502	1	552	3.00996	0.0833126
temp:planttype	6.24446	6.24446	1	552	0.593854	0.441262
light:planttype	4.62875	4.62875	1	552	0.440198	0.507304
temp:light:planttype	12.9216	12.9216	1	552	1.22886	0.268112
# buds	Sum Sq	Mean Sq	NumDF	DenDF	F value	Pr(>F)
temp	1829.71	1829.71	1	552	28.7591	1.20709e-07
light	960.314	960.314	1	552	15.094	0.000114699
planttype	10160.2	10160.2	1	552	159.695	2.48097e-32
temp:light	0.07875	0.07875	1	552	0.00123778	0.971947
temp:planttype	1349.46	1349.46	1	552	21.2106	5.11303e-06
light:planttype	535.064	535.064	1	552	8.41004	0.00388015
temp:light:planttype	84.7716	84.7716	1	552	1.33242	0.248874
# leaves	Sum Sq	Mean Sq	NumDF	DenDF	F value	Pr(>F)
temp	1.23063	1.23063	1	551	0.407661	0.523424
light	9.63329	9.63329	1	551	3.19114	0.0745882
planttype	22.629	22.629	1	551	7.49611	0.00638313
temp:light	0.331817	0.331817	1	551	0.109918	0.740363
temp:planttype	1.23063	1.23063	1	551	0.407661	0.523424
light:planttype	0.273221	0.273221	1	551	0.0905075	0.763646
temp:light:planttype	0.240659	0.240659	1	551	0.0797211	0.777782
# new leaves	Sum Sq	Mean Sq	NumDF	DenDF	F value	Pr(>F)
temp	10.6587	10.6587	1	551	9.35074	0.00233717
light	30.5954	30.5954	1	551	26.8409	3.10398e-07
planttype	0.0139911	0.0139911	1	551	0.0122742	0.911824
temp:light	2.03027	2.03027	1	551	1.78113	0.182562
temp:planttype	0.748066	0.748066	1	551	0.656267	0.418231
light:planttype	2.3456	2.3456	1	551	2.05776	0.152
temp:light:planttype	0.702651	0.702651	1	551	0.616425	0.432716
RGR	Sum Sq	Mean Sq	NumDF	DenDF	F value	Pr(>F)
temp	9.93692e-08	9.93692e-08	1	21.6586	0.138565	0.713329
light	2.08433e-05	2.08433e-05	1	532.03	29.0649	1.05395e-07
planttype	4.38577e-05	4.38577e-05	1	532.03	61.1572	2.84856e-14
temp:light	2.13736e-06	2.13736e-06	1	532.03	2.98044	0.0848571
temp:planttype	6.41624e-08	6.41624e-08	1	532.03	0.0894708	0.764968
light:planttype	4.57622e-06	4.57622e-06	1	532.03	6.38129	0.011822
temp:light:planttype	7.2045e-07	7.2045e-07	1	532.03	1.00463	0.316649

## Sheet: CM EXP I
Pearson's correlation coefficient
	RGR	Plant dw	Shoot dw	Root dw	Leaf dw	Stem dw	Shoot:root ratio	Leaf area	LMA	# Leaves	# New leaves
RGR	1	0.789058	0.704095	0.747269	0.693489	0.47278	-0.454871	0.589495	0.19006	0.318365	0.255145
Plant dw	0.789058	1	0.898358	0.942446	0.88262	0.615581	-0.550664	0.70497	0.326338	0.474571	0.413359
Shoot dw	0.704095	0.898358	1	0.699783	0.990554	0.639993	-0.154947	0.850598	0.235819	0.484177	0.48264
Root dw	0.747269	0.942446	0.699783	1	0.68138	0.513944	-0.777578	0.499007	0.35121	0.40323	0.304854
Leaf dw	0.693489	0.88262	0.990554	0.68138	1	0.528587	-0.136627	0.854929	0.241982	0.479973	0.468213
Stem dw	0.47278	0.615581	0.639993	0.513944	0.528587	1	-0.193618	0.475084	0.103905	0.307803	0.364184
Shoot:root ratio	-0.454871	-0.550664	-0.154947	-0.777578	-0.136627	-0.193618	1	-0.00639441	-0.296991	-0.152642	0.018686
Leaf area	0.589495	0.70497	0.850598	0.499007	0.854929	0.475084	-0.00639441	1	-0.285142	0.566919	0.533842
LMA	0.19006	0.326338	0.235819	0.35121	0.241982	0.103905	-0.296991	-0.285142	1	-0.144317	-0.114549
# Leaves	0.318365	0.474571	0.484177	0.40323	0.479973	0.307803	-0.152642	0.566919	-0.144317	1	0.69359
# New leaves	0.255145	0.413359	0.48264	0.304854	0.468213	0.364184	0.018686	0.533842	-0.114549	0.69359	1
P-values
	p.1	p.2	p.3	p.4	p.5	p.6	p.7	p.8	p.9	p.10	p.11
RGR	0	5.64915e-06	0.00025782	2.02029e-05	0.000362635	0.0115307	0.00133662	0.02466	0.41764	0.206005	0.499866
Plant dw	5.64915e-06	0	2.15126e-05	1.03348e-07	4.57607e-05	0.00475687	0.000512042	0.0195162	0.337408	0.117069	0.329419
Shoot dw	0.00025782	2.15126e-05	0	0.000896284	2.38202e-10	0.00440787	0.0333217	0.000755552	0.766721	0.0853536	0.19968
Root dw	2.02029e-05	1.03348e-07	0.000896284	0	0.0013502	0.0100935	8.79554e-06	0.075949	0.193785	0.16456	0.448602
Leaf dw	0.000362635	4.57607e-05	2.38202e-10	0.0013502	0	0.0130031	0.0409806	0.00067868	0.767288	0.0859067	0.207077
Stem dw	0.0115307	0.00475687	0.00440787	0.0100935	0.0130031	0	0.0484456	0.0411263	0.820111	0.207925	0.2859
Shoot:root ratio	0.00133662	0.000512042	0.0333217	8.79554e-06	0.0409806	0.0484456	0	0.388149	0.0663775	0.333149	0.760584
Leaf area	0.02466	0.0195162	0.000755552	0.075949	0.00067868	0.0411263	0.388149	0	0.199185	0.0119033	0.0288071
LMA	0.41764	0.337408	0.766721	0.193785	0.767288	0.820111	0.0663775	0.199185	0	0.201126	0.103039
# Leaves	0.206005	0.117069	0.0853536	0.16456	0.0859067	0.207925	0.333149	0.0119033	0.201126	0	0.000285813
# New leaves	0.499866	0.329419	0.19968	0.448602	0.207077	0.2859	0.760584	0.0288071	0.103039	0.000285813	0

## Sheet: CM EXP II - Vegetative
Pearson's correlation coefficient	RGR	Plant dw	Shoot dw	Root dw	Leaf dw	Stem dw	Shoot:root ratio	Leaf area	LMA	# Leaves
RGR	1	0.912243	0.813093	0.857305	0.777769	0.656619	-0.40361	0.623794	0.37173	0.265332
Plant dw	0.912243	1	0.887937	0.942234	0.859478	0.678549	-0.435143	0.696212	0.368495	0.346976
Shoot dw	0.813093	0.887937	1	0.682576	0.982652	0.708215	-0.00440615	0.870366	0.274104	0.353885
Root dw	0.857305	0.942234	0.682576	1	0.649992	0.562374	-0.688168	0.472356	0.385874	0.293586
Leaf dw	0.777769	0.859478	0.982652	0.649992	1	0.564997	0.0329891	0.882231	0.281506	0.369875
Stem dw	0.656619	0.678549	0.708215	0.562374	0.564997	1	-0.145185	0.513759	0.147849	0.166384
Shoot:root ratio	-0.40361	-0.435143	-0.00440615	-0.688168	0.0329891	-0.145185	1	0.180447	-0.298976	-0.0626999
Leaf area	0.623794	0.696212	0.870366	0.472356	0.882231	0.513759	0.180447	1	-0.189138	0.387368
LMA	0.37173	0.368495	0.274104	0.385874	0.281506	0.147849	-0.298976	-0.189138	1	0.0130312
# Leaves	0.265332	0.346976	0.353885	0.293586	0.369875	0.166384	-0.0626999	0.387368	0.0130312	1
P-values
	p.1	p.2	p.3	p.4	p.5	p.6	p.7	p.8	p.9	p.10
RGR	0	3.09635e-08	0.000536522	2.41038e-06	0.00156846	0.0024046	0.00475847	0.0782853	0.224762	0.581735
Plant dw	3.09635e-08	0	0.000276367	1.17987e-06	0.00081409	0.00280592	0.00536692	0.0579355	0.263942	0.459838
Shoot dw	0.000536522	0.000276367	0	0.00562247	6.39669e-08	0.0025227	0.162037	0.00161788	0.768743	0.531963
Root dw	2.41038e-06	1.17987e-06	0.00562247	0	0.0104967	0.00887629	0.000264075	0.190392	0.133517	0.456702
Leaf dw	0.00156846	0.00081409	6.39669e-08	0.0104967	0	0.0130851	0.216931	0.000955885	0.807534	0.475493
Stem dw	0.0024046	0.00280592	0.0025227	0.00887629	0.0130851	0	0.0883541	0.0600222	0.67392	0.858098
Shoot:root ratio	0.00475847	0.00536692	0.162037	0.000264075	0.216931	0.0883541	0	0.871641	0.0277312	0.520094
Leaf area	0.0782853	0.0579355	0.00161788	0.190392	0.000955885	0.0600222	0.871641	0	0.243169	0.32346
LMA	0.224762	0.263942	0.768743	0.133517	0.807534	0.67392	0.0277312	0.243169	0	0.549028
# Leaves	0.581735	0.459838	0.531963	0.456702	0.475493	0.858098	0.520094	0.32346	0.549028	0

## Sheet: CM EXP II - Flowering
Pearson's correlation coefficient	RGR	Shoot dw	Leaf dw	Spike dw	# Spikes	# Flowers & buds	# Flowers	# Buds	# Leaves	# New Leaves
RGR	1	0.588371	0.59025	0.502242	0.103284	0.102382	0.0272418	0.100058	0.12447	0.231021
Shoot dw	0.588371	1	0.917467	0.931821	0.283781	0.257864	0.0626592	0.254201	0.367495	0.292401
Leaf dw	0.59025	0.917467	1	0.710543	0.174325	0.25006	-0.0706859	0.294841	0.374184	0.279813
Spike dw	0.502242	0.931821	0.710543	1	0.342921	0.227988	0.175318	0.180655	0.308667	0.261933
# Spikes	0.103284	0.283781	0.174325	0.342921	1	0.62619	0.296557	0.564201	0.394108	0.35583
# Flowers & buds	0.102382	0.257864	0.25006	0.227988	0.62619	1	0.368214	0.939751	0.432332	0.3387
# Flowers	0.0272418	0.0626592	-0.0706859	0.175318	0.296557	0.368214	1	0.0281871	0.0147277	0.0453564
# Buds	0.100058	0.254201	0.294841	0.180655	0.564201	0.939751	0.0281871	1	0.459403	0.347473
# Leaves	0.12447	0.367495	0.374184	0.308667	0.394108	0.432332	0.0147277	0.459403	1	0.635853
# New Leaves	0.231021	0.292401	0.279813	0.261933	0.35583	0.3387	0.0453564	0.347473	0.635853	1
P-values	p.1	p.2	p.3	p.4	p.5	p.6	p.7	p.8	p.9	p.10
RGR	0	0.0158941	0.0123359	0.0371661	0.0396702	0.0246066	0.156911	0.120599	0.32978	0.557212
Shoot dw	0.0158941	0	7.03102e-06	7.37032e-06	0.170121	0.0819988	0.105065	0.278217	0.811452	0.621957
Leaf dw	0.0123359	7.03102e-06	0	0.00150195	0.129502	0.133702	0.0320984	0.454175	0.976663	0.789747
Spike dw	0.0371661	7.37032e-06	0.00150195	0	0.260775	0.0663369	0.292976	0.17479	0.621489	0.490965
# Spikes	0.0396702	0.170121	0.129502	0.260775	0	0.0211143	0.641808	0.0438809	0.552935	0.785985
# Flowers & buds	0.0246066	0.0819988	0.133702	0.0663369	0.0211143	0	0.685764	5.68198e-05	0.529909	0.921658
# Flowers	0.156911	0.105065	0.0320984	0.292976	0.641808	0.685764	0	0.574141	0.119777	0.172509
# Buds	0.120599	0.278217	0.454175	0.17479	0.0438809	5.68198e-05	0.574141	0	0.243918	0.58263
# Leaves	0.32978	0.811452	0.976663	0.621489	0.552935	0.529909	0.119777	0.243918	0	0.0108458
# New Leaves	0.557212	0.621957	0.789747	0.490965	0.785985	0.921658	0.172509	0.58263	0.0108458	0

## Sheet: EXP II -Flowering vs vegetative
Pearson's correlation coefficient	RGR (V)	Plant dw (V)	Shoot dw (V)	Root dw (V)	Leaf dw (V)	Stem dw (V)	Shoot:root (V)	Leaf area (V)	# Leaves (V)	LMA (V)
Spike dw	0.464226	0.608711	0.58882	0.548522	0.552187	0.466784	-0.222874	0.607864	0.0482045	-0.201432
# Spikes	0.0572754	0.183923	0.282846	0.0532363	0.319784	0.0322106	0.166796	0.309604	0.624411	0.00715119
# Flowers & buds	0.118492	0.162415	0.250614	0.0506945	0.303586	-0.038371	0.138287	0.14945	0.602523	0.310015
# Flowers	-0.104209	-0.100812	-0.0425366	-0.123079	-0.0483658	-0.0216191	0.0878952	-0.175277	-0.0290773	0.216419
# Buds	0.155401	0.199924	0.273313	0.0909177	0.330099	-0.03309	0.116148	0.209648	0.634315	0.254353
P-values	RGR (V)	Plant dw (V)	Shoot dw (V)	Root dw (V)	Leaf dw (V)	Stem dw (V)	Shoot:root (V)	Leaf area (V)	# Leaves (V)	LMA (V)
Spike dw	0.000973986	0.00028049	6.39041e-05	0.00166739	0.000313609	0.000231656	0.0802379	0.000489219	0.676747	0.26786
# Spikes	0.104435	0.194428	0.305778	0.149363	0.504554	0.0417188	0.1752	0.870145	0.000805028	0.513645
# Flowers & buds	0.12214	0.157559	0.141837	0.16041	0.28285	0.0118531	0.323106	0.250728	0.00239503	0.443735
# Flowers	0.0231521	0.0182384	0.00520703	0.0479307	0.00484116	0.0405702	0.374358	0.00556355	0.471509	0.436905
# Buds	0.319555	0.395316	0.411199	0.356438	0.662344	0.052135	0.435721	0.604972	0.000304462	0.560249
